# Supplementary material for: Clinical cancer genomic profiling by three-platform sequencing of whole genome, whole exome and transcriptome
Source: Nat Commun. 2018 Sep 27;9:3962. doi: 10.1038/s41467-018-06485-7 (PMC6160438; doi:10.1038/s41467-018-06485-7)
Supplement: Supplementary file 4 — Supplementary Data 1 [file 41467_2018_6485_MOESM4_ESM.xlsx]

## Sheet: 1.CASES
Case	Cancer category	Cancer subtype	Cancer Type/Subtype	Tumor Designation	Normal Designation	Tumor Tissue Type	Normal Tissue Type	Comments
SJALCL030011	Hematologic	ALCL	Anaplastic large cell lymphoma	SJALCL030011_D1	SJALCL030011_G1	BM	BM
SJAML001417	Hematologic	AML	Acute myeloid leukemia NOS	SJAML001417_D1	SJAML001417_G1	BM	BM
SJAML030004	Hematologic	AML	Acute myeloid leukemia NOS	SJAML030004_D1	SJAML030004_G1	BM	BM
SJAML030006	Hematologic	AML	Acute myeloid leukemia NOS	SJAML030006_D1	SJAML030006_G1	BM	BM	Blast percentages are tumor: 83%, normal: 10-15%
SJAML030023	Hematologic	AML	Acute myeloid leukemia NOS	SJAML030023_D1	SJAML030023_G1	BM	BM T-cell sort
SJAML030024	Hematologic	AML	Acute myeloid leukemia NOS	SJAML030024_D1	SJAML030024_G1	BM	BM T-cell sort
SJAML030025	Hematologic	AML	Acute myeloid leukemia NOS	SJAML030025_D1	SJAML030025_G1	BM	BM
SJASPS030009	Solid tumor	ASPS	Alveolar soft part sarcoma	SJASPS030009_D1	SJASPS030009_G1	Kidney	PB
SJASPS030015	Solid tumor	ASPS	Alveolar soft part sarcoma	SJASPS030015_D1	SJASPS030015_G1	Chest wall	PB
SJBALL021900	Hematologic	B-ALL	B-lineage acute lymphoblastic leukemia NOS	SJBALL021900_D1	SJBALL021900_G1	BM	BM
SJBALL101	Hematologic	B-ALL	B-lineage acute lymphoblastic leukemia NOS	SJBALL101_D	SJBALL101_G	BM	BM
SJBALL204	Hematologic	B-ALL	B-lineage acute lymphoblastic leukemia NOS	SJBALL204_D	SJBALL204_G	BM	BM
SJBALL237	Hematologic	B-ALL	B-lineage acute lymphoblastic leukemia NOS	SJBALL237_D	SJBALL237_G	BM	BM
SJCBF041	Hematologic	CBF	Acute myeloid leukemia Core binding factor	SJCBF041_D	SJCBF041_H	BM	BM
SJCBF100	Hematologic	CBF	Acute myeloid leukemia Core binding factor	SJCBF100_E	SJCBF100_H	BM	BM T-cell sort
SJDOWN013	Hematologic	B-ALL	B-lineage acute lymphoblastic leukemia NOS	SJDOWN013_D	SJDOWN013_G	BM	BM
SJDSRCT030010	Solid tumor	DSRCT	Desmoplastic small round cell tumor	SJDSRCT030010_D1	SJDSRCT030010_G1	Abdomen	PB
SJDSRCT030016	Solid tumor	DSRCT	Desmoplastic small round cell tumor	SJDSRCT030016_D1	SJDSRCT030016_G1	Abdomen	PB
SJE2A001	Hematologic	E2A	B-lineage acute lymphoblastic leukemia E2A-PBX1	SJE2A001_D	SJE2A001_G	BM	BM
SJE2A007	Hematologic	E2A	B-lineage acute lymphoblastic leukemia E2A-PBX1	SJE2A007_D	SJE2A007_I	BM	BM
SJEPD003	Brain tumor	EPD	Ependymoma	SJEPD003_D	SJEPD003_G	Cerebrum	PB
SJETV092	Hematologic	ETV	B-lineage acute lymphoblastic leukemia ETV6-RUNX1	SJETV092_D	SJETV092_G	PB	BM
SJETV093	Hematologic	ETV	B-lineage acute lymphoblastic leukemia ETV6-RUNX1	SJETV093_D	SJETV093_G	BM	BM
SJEWS001303	Solid tumor	EWS	Ewing sarcoma	SJEWS001303_D1	SJEWS001303_G1	Chest wall	BM
SJGIST030018	Solid tumor	GIST	Gastrointestinal stromal tumor	SJGIST030018_D1	SJGIST030018_G1	Omentum	PB
SJHGG001	Brain tumor	HGG	High-grade glioma	SJHGG001_A	SJHGG001_H	DIPG Autopsy	Cerebellum Autopsy	The pathologists collected this as being grossly normal, but there may be significant contaminating tumor cells from invading tumor.
SJHGG003	Brain tumor	HGG	High-grade glioma	SJHGG003_A	SJHGG003_G	DIPG Autopsy	Cerebellum Autopsy	The pathologists collected this as being grossly normal, but there may be significant contaminating tumor cells from invading tumor.
SJHYPER006	Hematologic	HYPER	B-lineage acute lymphoblastic leukemia Hyperdiploid	SJHYPER006_D	SJHYPER006_H	BM	BM
SJHYPER011	Hematologic	HYPER	B-lineage acute lymphoblastic leukemia Hyperdiploid	SJHYPER011_D	SJHYPER011_H	BM	BM
SJHYPO117	Hematologic	HYPO	B-lineage acute lymphoblastic leukemia Hypodiploid	SJHYPO117_D	SJHYPO117_H	BM	BM T-cell sort
SJHYPO120	Hematologic	HYPO	B-lineage acute lymphoblastic leukemia Hypodiploid	SJHYPO120_D	SJHYPO120_G	BM	BM
SJHYPO124	Hematologic	HYPO	B-lineage acute lymphoblastic leukemia Hypodiploid	SJHYPO124_D	SJHYPO124_G	BM	BM
SJIFS030022	Solid tumor	IFS	Infantile fibrosarcoma	SJIFS030022_D1	SJIFS030022_G1	Leg	PB
SJLGG020	Brain tumor	LGG	Low-grade glioma	SJLGG020_D	SJLGG020_G	Cerebellum	PB
SJLGG022	Brain tumor	LGG	Low-grade glioma	SJLGG022_D	SJLGG022_G	Cerebellum	PB
SJLGG026	Brain tumor	LGG	Low-grade glioma	SJLGG026_D	SJLGG026_G	Cerebrum	PB
SJLGG035	Brain tumor	LGG	Low-grade glioma	SJLGG035_D	SJLGG035_G	Cerebrum	PB
SJLGG036	Brain tumor	LGG	Low-grade glioma	SJLGG036_D	SJLGG036_G	Cerebrum	PB
SJLGG038	Brain tumor	LGG	Low-grade glioma	SJLGG038_D	SJLGG038_G	Cerebrum	PB
SJLGG039	Brain tumor	LGG	Low-grade glioma	SJLGG039_D	SJLGG039_G	Cerebrum	PB
SJMB002	Brain tumor	MB	Medulloblastoma	SJMB002_D	SJMB002_H	Brain	PB
SJMB009	Brain tumor	MB	Medulloblastoma	SJMB009_E	SJMB009_H	Brain	PB
SJMB028	Brain tumor	MB	Medulloblastoma	SJMB028_D	SJMB028_H	Brain	DNA
SJMB030020	Brain tumor	MB	Medulloblastoma	SJMB030020_D1	SJMB030020_G1	Cerebellum	DNA
SJMB030021	Brain tumor	MB	Medulloblastoma	SJMB030021_D1	SJMB030021_G1	Brain	PB
SJMB067	Brain tumor	MB	Medulloblastoma	SJMB067_D	SJMB067_H	Brain	PB
SJMEL001004	Solid tumor	MEL	Melanoma	SJMEL001004_D2	SJMEL001004_G2	Paratrachial	Mediastinum
SJMLL001	Hematologic	AML	Acute myeloid leukemia NOS	SJMLL001_D	SJMLL001_G	BM	BM
SJMLL002	Hematologic	T-ALL	T-cell acute lymphoblastic leukemia	SJMLL002_D	SJMLL002_G	BM	BM
SJMLL004	Hematologic	B-ALL	B-lineage acute lymphoblastic leukemia NOS	SJMLL004_D	SJMLL004_G	BM	PB
SJMLL014	Hematologic	AML	Acute myeloid leukemia NOS	SJMLL014_D	SJMLL014_G	BM	BM
SJMLL019	Hematologic	AML	Acute myeloid leukemia NOS	SJMLL019_D	SJMLL019_G	PB	BM
SJMLL030007	Hematologic	AML	Acute myeloid leukemia NOS	SJMLL030007_D1	SJMLL030007_G1	BM	BM	Originally classified as having a KMT2A partial tandem duplication. However, molecular pathology testing did not confirm this previous research lab finding
SJMPNST030013	Hematologic	MPNST	Malignant peripheral nerve sheath tumor	SJMPNST030013_D1	SJMPNST030013_G1	Thigh	PB
SJNBL030002	Solid tumor	NBL	Neuroblastoma	SJNBL030002_D1	SJNBL030002_G1	Liver	PB
SJNBL030003	Solid tumor	NBL	Neuroblastoma	SJNBL030003_D1	SJNBL030003_G1	Adrenal Gland	PB
SJNBL030014	Solid tumor	NBL	Neuroblastoma	SJNBL030014_D1	SJNBL030014_G1	Adrenal Gland	PB
SJNBL101	Solid tumor	NBL	Neuroblastoma	SJNBL101_D	SJNBL101_H	Adrenal Gland	BM
SJNBL105	Solid tumor	NBL	Neuroblastoma	SJNBL105_D	SJNBL105_H	Adrenal Gland	PB
SJNBL107	Solid tumor	NBL	Neuroblastoma	SJNBL107_D	SJNBL107_H	Neck	PB
SJNBL110	Solid tumor	NBL	Neuroblastoma	SJNBL110_D	SJNBL110_H	Adrenal Gland	BM
SJNBL117	Solid tumor	NBL	Neuroblastoma	SJNBL117_D	SJNBL117_G	Adrenal Gland	BM
SJOS001	Solid tumor	OS	Osteosarcoma	SJOS001_M	SJOS001_G	Chest wall	Chest wall
SJOS013	Solid tumor	OS	Osteosarcoma	SJOS013_D	SJOS013_H	Femur	Thorax
SJPHALL003	Hematologic	PHALL	B-lineage acute lymphoblastic leukemia Philadelphia chromosome–positive BCR-ABL1	SJPHALL003_D	SJPHALL003_G	BM	PB
SJPHALL005	Hematologic	PHALL	B-lineage acute lymphoblastic leukemia Philadelphia chromosome–positive BCR-ABL1	SJPHALL005_D	SJPHALL005_G	BM	BM
SJPHCML030001	Hematologic	CML	Chronic myeloid leukemia	SJPHCML030001_D1	SJPHCML030001_G1	BM	BM
SJPML030005	Hematologic	PML	Acute myeloid leukemia Promyelocitic	SJPML030005_D1	SJPML030005_G1	BM	BM
SJRB002	Solid tumor	RB	Retinoblastoma	SJRB002_D	SJRB002_G	Eye	PB
SJRB031	Solid tumor	RB	Retinoblastoma	SJRB031_D	SJRB031_G	Eye	PB
SJRB051	Solid tumor	RB	Retinoblastoma	SJRB051_D	SJRB051_G	Eye	PB
SJRHB007	Solid tumor	RHB	Rhabdomyosarcoma	SJRHB007_D	SJRHB007_G	Lymph Node	BM
SJRHB010	Solid tumor	RHB	Rhabdomyosarcoma	SJRHB010_D	SJRHB010_H	Soft tissue	BM
SJRHB013	Solid tumor	RHB	Rhabdomyosarcoma	SJRHB013_D	SJRHB013_H	Perineum	PB
SJSS030012	Solid tumor	SS	Synovial sarcoma	SJSS030012_D1	SJSS030012_G1	Thigh	PB
SJSS030017	Solid tumor	SS	Synovial sarcoma	SJSS030017_D1	SJSS030017_G1	Fore arm	PB
SJTALL030	Hematologic	T-ALL	T-cell acute lymphoblastic leukemia	SJTALL030_D	SJTALL030_G	BM	BM
SJTALL077	Hematologic	T-ALL	T-cell acute lymphoblastic leukemia	SJTALL077_D	SJTALL077_H	BM	BM
