# Supplementary material for: Clinical cancer genomic profiling by three-platform sequencing of whole genome, whole exome and transcriptome
Source: Nat Commun. 2018 Sep 27;9:3962. doi: 10.1038/s41467-018-06485-7 (PMC6160438; doi:10.1038/s41467-018-06485-7)
Supplement: Supplementary file 5 — Supplementary Data 2 [file 41467_2018_6485_MOESM5_ESM.xlsx]

## Sheet: 2.PREVIOUS_FINDINGS
Sample	Type	Gene/Locus	Abnormal Finding	Method of Prior Detection
SJALCL030011	Somatic SV	NPM1-ALK	Fusion	MolPath
SJAML001417	Somatic INDEL/SV	FLT3	ITD	MolPath
SJAML001417	Somatic SV	NPM1-CCDC88A	Fusion	MolPath
SJAML030004	Somatic SV	KAT6A-CREBBP	Fusion	Cyto
SJAML030006	Somatic INDEL/SV	FLT3	ITD	Cyto,MolPath
SJAML030006	Somatic SV	DEK-NUP214	Fusion	Cyto,MolPath
SJAML030023	Germline SNV	IDH1	R132H	MolPath
SJAML030024	Somatic SNV	IDH1	R132C	MolPath
SJAML030025	Somatic CNA	5q	Deletion, Arm-level	Cyto
SJASPS0300015	Somatic SV	ASPSCR1-TFE3	Fusion	MolPath
SJASPS030009	Somatic SV	ASPSCR1-TFE3	Fusion	MolPath
SJBALL021900	Somatic SV / CNA	chr21	Amplification	PCGP
SJBALL101	Somatic SV	P2RY8-CRLF2	Fusion	PCGP
SJBALL237	Somatic SNV	KRAS	A146V	PCGP
SJBALL237	Somatic SV / CNA	chr21	Amplification	PCGP
SJCBF041	Somatic SNV	NRAS	Q61K	MolPath, PCGP
SJCBF041	Somatic SV	CBFB-MYH11	Fusion	MolPath, PCGP
SJCBF100	Somatic INDEL/SV	FLT3	ITD	MolPath, PCGP
SJCBF100	Somatic SV	RUNX1-RUNXT1	Fusion	MolPath, PCGP
SJDOWN013	Somatic SNV	JAK1	V658F	PCGP
SJDOWN013	Somatic SV	P2RY8-CRLF2	Fusion	PCGP
SJDSRCT030010	Somatic SV	EWSR1-WT1	Fusion	MolPath
SJDSRCT030016	Somatic SV	EWSR1-WT1	Fusion	MolPath
SJE2A001	Somatic SV	TCF3-PBX1	Fusion	MolPath, PCGP
SJE2A007	Somatic SV	TCF3-PBX1	Fusion	MolPath
SJEPD003	Somatic SV	C11orf95-YAP1	Fusion	PCGP
SJETV092	Somatic SNV	KRAS	T58I	MolPath, PCGP
SJETV092	Somatic SV	ETV6-RUNX1	Fusion	MolPath, PCGP
SJETV093	Somatic SNV	NRAS	G12D	MolPath, PCGP
SJETV093	Somatic SV	ETV6-RUNX1	Fusion	MolPath, PCGP
SJETV093	Somatic SV / CNA	CDKN2A	Deletion or Disruption	MolPath, PCGP
SJEWS001303	Somatic SV	EWSR1-ERG	Fusion	MolPath, PCGP
SJHGG001	Somatic INDEL/SV	PDGFRA	ITD	PCGP
SJHGG001	Somatic SNV	H3F3A	K28M	PCGP
SJHGG003	Somatic SV	DIP2C-PDGFRA	Fusion	PCGP
SJHYPER006	Somatic CNA	Hyperdiploid	Duplication, Whole Chromosome	Cyto, PCGP
SJHYPER011	Somatic CNA	Hyperdiploid	Duplication, Whole Chromosome	Cyto, PCGP
SJHYPO117	Somatic CNA	Hypodiploid	Deletion, Whole Chromosome	Cyto
SJHYPO120	Somatic CNA	Hypodiploid	Deletion, Whole Chromosome	Cyto, PCGP
SJHYPO124	Somatic CNA	Hypodiploid	Deletion, Whole Chromosome	Cyto
SJIFS030022	Somatic SV	ETV6-NTRK3	Fusion	MolPath
SJLGG020	Somatic SV	KIAA1549-BRAF	Fusion	MolPath, PCGP
SJLGG022	Somatic INDEL	NF1	T2263_Y2264fs	PCGP
SJLGG026	Somatic SV	FXR1-BRAF	Missed Fusion	PCGP
SJLGG035	Somatic SV / CNA	MYB	Amplification	PCGP
SJLGG036	Somatic SNV	BRAF	V600E	MolPath
SJLGG038	Somatic SV	ETV6-NTRK3	Fusion	PCGP
SJLGG038	Somatic SV / CNA	CDKN2A	Deletion or Disruption	PCGP
SJMB002	Germline SNV	APC	Y935*	PCGP
SJMB002	Somatic SNV	PIK3CA	Q546K	PCGP
SJMB002	Somatic SNV	SMARCA4	R966W	PCGP
SJMB009	Somatic SNV	KDM6A	G1145D	PCGP
SJMB009	Somatic SNV	ZMYM3	R647*	PCGP
SJMB028	Somatic SNV	CREBBP	R483*	PCGP
SJMB028	Somatic SNV	CTNNB1	S33Y	PCGP
SJMB028	Somatic SNV	DDX3X	G325E	PCGP
SJMB067	Somatic SNV	TP53	R248Q	PCGP
SJMEL001004	Somatic SNV	BRAF	V600E	MolPath
SJMLL001	Somatic SNV	FLT3	D600H	MolPath, PCGP
SJMLL001	Somatic SNV	PTPN11	E76Q	MolPath, PCGP
SJMLL001	Somatic SV	KMT2A-MLLT3	Fusion	MolPath, PCGP
SJMLL002	Somatic SV	KMT2A-MLLT1	Fusion	MolPath
SJMLL004	Somatic SNV	NRAS	G12D	MolPath, PCGP
SJMLL004	Somatic SV	KMT2A-AFF1	Fusion	MolPath, PCGP
SJMLL014	Somatic SV	KMT2A-MLLT3	Fusion	MolPath
SJMLL019	Somatic SV	KMT2A-MLLT3	Fusion	MolPath
SJMLL030007	Somatic INDEL/SV	FLT3	ITD	MolPath
SJNBL101	Somatic SV / CNA	MYCN	Amplification	Cyto; FISH
SJNBL105	Somatic SV / CNA	MYCN	Amplification	Cyto; FISH
SJNBL117	Somatic SV / CNA	MYCN	Amplification	Cyto; FISH
SJOS001	Somatic SV / CNA	TP53	Deletion or Disruption	PCGP
SJOS013	Somatic SV / CNA	TP53	Deletion or Disruption	PCGP
SJPHALL003	Somatic SV	BCR-ABL1	Fusion	MolPath, PCGP
SJPHALL005	Somatic SV	BCR-ABL1	Fusion	MolPath, PCGP
SJPHCML030001	Somatic SV	BCR-ABL1	Fusion	MolPath
SJPML030005	Somatic INDEL/SV	FLT3	ITD	MolPath
SJPML030005	Somatic SV	PML-RARA	Fusion	Cyto
SJRB0031	Somatic SV / CNA	RB1	Deletion or Disruption	PCGP
SJRB0031	Somatic SV / CNA	RB1	Deletion or Disruption	PCGP
SJRB051	Somatic SV / CNA	MYCN	Missed Amplification	PCGP
SJRB051	Somatic SV / CNA	RB1	Deletion or Disruption	PCGP
SJRB051	Somatic SV / CNA	RB1	Deletion or Disruption	PCGP
SJRHB007	Somatic SV	PAX3-FOXO1	Fusion	MolPath, PCGP
SJRHB010	Somatic SV	PAX7-FOXO1	Fusion	MolPath, PCGP
SJSS030012	Somatic SV	SSX1-SS18	Fusion	MolPath
SJSS030017	Somatic SV	SSX1-SS18	Fusion	MolPath
