# Supplementary material for: Clinical cancer genomic profiling by three-platform sequencing of whole genome, whole exome and transcriptome
Source: Nat Commun. 2018 Sep 27;9:3962. doi: 10.1038/s41467-018-06485-7 (PMC6160438; doi:10.1038/s41467-018-06485-7)
Supplement: Supplementary file 6 — Supplementary Data 3 [file 41467_2018_6485_MOESM6_ESM.xlsx]

## Sheet: 3.SAMPLES
		Germline										Tumor
Case	Inclusion for Variant Detection Sensitivity and PPV Analysis	Sample	In PCGP	Clinical DNA Input (ng) for WGS	Clinical WGS Coverage	PCGP WGS Coverage	Clinical DNA Input (ng) for WES	Clinical WES Coverage	PCGP WES Coverage	Clinical Poorly Covered Exons Proportion	Clinical Tumor-in-Normal Contamination	Sample	In PCGP	Clinical DNA Input (ng) for WGS	Clinical WGS Coverage	PCGP WGS Coverage	Clinical DNA Input (ng) for WES	Clinical WES Coverage	PCGP WES Coverage	Clinical Total RNA Input (ng) for RNA-Seq	RIN Score	Clinical Purity	PCGP Purity	Tumor Purity Comments
SJALCL030011	No	SJALCL030011_G1	No	1000	40.1		1000	104		0.00240674	0.13	SJALCL030011_D1	No	1000	40		1000	48		1000	8.5	0.824753
SJAML001417	No	SJAML001417_G1	No	1000	40.2		1000	108		0.00361011	0.13	SJAML001417_D1	No	1000	40.7		1000	113		1000	6.6	0.724023
SJAML030004	No	SJAML030004_G1	No	1000	37.4		1000	84		0.00842359	0.04	SJAML030004_D1	No	1000	37.4		1000	131		1000	7.2	0.64077
SJAML030006	No	SJAML030006_G1	No	1000	32.4		1000	149		0.0180505	0.15	SJAML030006_D1	No	1000	29.2		1000	107		1000	8.3	0.996865
SJAML030023	No	SJAML030023_G1	No	1000	34.6		1000	129		0.00601685	0.31	SJAML030023_D1	No	1000	39.8		1000	103		1000	5.2	0.937968
SJAML030024	No	SJAML030024_G1	No	660	23.9		660	165		0.0168472	0.08	SJAML030024_D1	No	1000	42.6		1000	101		1000	6.4	0.872992
SJAML030025	No	SJAML030025_G1	No	1000	26.8		1000	83		0.0300842	0	SJAML030025_D1	No	1000	34		1000	125		1000	9.7	1
SJASPS030009	No	SJASPS030009_G1	No	1000	42.8		1000	78		0.00601685	0	SJASPS030009_D1	No	1000	42.4		1000	60		1000	6.9	0.686974
SJASPS030015	No	SJASPS030015_G1	No	1000	34.5		1000	70		0.0108303	0	SJASPS030015_D1	No	1000	40.2		1000	78		1000	7	0.766234
SJBALL021900	No	SJBALL021900_G1	Different	1000	39.3	33.5	1000	89	NA	0.00962696	0	SJBALL021900_D1	Same	1000	40.4	54.5	1000	94	NA	1000	8.7	0.915379	NA
SJBALL101	No	SJBALL101_G	Same	1000	32.5	40.5	1000	79	NA	0.00601685	0	SJBALL101_D	Same	1000	27.9	52.1	1000	68	57	411	7.2	1	0.929284
SJBALL204	No	SJBALL204_G	No	780	36.9		780	92		0.00120337	0	SJBALL204_D	No	1000	36.1		1000	83		720	8.2	0.935644
SJBALL237	No	SJBALL237_G	No	1000	34.8		1000	74		0.0108303	0	SJBALL237_D	No	1000	36		1000	132		1000	8.9	1
SJCBF041	No	SJCBF041_H	No	1000	44.6		1000	70		0.00962696	0.03	SJCBF041_D	No	1000	43.6		1000	70		1000	8.2	0.948398
SJCBF100	No	SJCBF100_H	No	1000	38.1		1000	127		0.00601685	0.05	SJCBF100_E	No	520	40.2		520	127		178	7	0.905031
SJDOWN013	No	SJDOWN013_G	No	1000	23.1		1000	128		0.0204573	0.04	SJDOWN013_D	No	1000	29.7		1000	146		577	7.7	0.932827
SJDSRCT030010	No	SJDSRCT030010_G1	No	1000	42.2		1000	82		0.00481348	0	SJDSRCT030010_D1	No	1000	40.2		1000	71		1000	5.9	0.76813
SJDSRCT030016	No	SJDSRCT030016_G1	No	1000	34.7		1000	92		0.00842359	0	SJDSRCT030016_D1	No	1000	35.5		1000	93		1000	7	0.371822
SJE2A001	No	SJE2A001_G	Different	1000	30.7	35.6	1000	67	NA	0.0252708	0	SJE2A001_D	Same	1000	30.3	54.1	1000	87	NA	1000	8.1	0.891339	1
SJE2A007	No	SJE2A007_I	No	1000	34.2		1000	54		0.0192539	0	SJE2A007_D	No	1000	36.9		1000	91		1000	7.5	0.990826
SJEPD003	Included	SJEPD003_G	Same	1000	38.2	30.5	1000	113	NA	0.00842359	0	SJEPD003_D	Same	1000	40	48.4	1000	114	NA	952	6.1	0.942132	NA
SJETV092	Included	SJETV092_G	Same	1000	39	34.2	1000	104	NA	0.00120337	0	SJETV092_D	Same	1000	41.4	51.1	1000	142	NA	1000	9.4	0.96645	0.979556
SJETV093	Included	SJETV093_G	Same	1000	31.9	30.2	1000	78	NA	0.00601685	0	SJETV093_D	Same	1000	36.1	61.7	1000	138	NA	1000	6.3	0.476952	0.456551
SJEWS001303	Included	SJEWS001303_G1	Same	1000	41.5	36.8	1000	148	NA	0	0	SJEWS001303_D1	Different	1000	39.2	49.6	1000	135	NA	1000	6.6	0.933333	0.877568
SJGIST030018	No	SJGIST030018_G1	No	1000	30.1		1000	252		0.0204573	0	SJGIST030018_D1	No	1000	33.5		1000	139		1000	8.2	0.844606
SJHGG001	Included	SJHGG001_H	Same	1000	30.9	31	1000	108	NA	0.0108303	0.25	SJHGG001_A	Same	1000	33.4	42.9	1000	144	NA	222	7.8	0.752515	0.914163
SJHGG003	Included	SJHGG003_G	Different	1000	32.1	30.2	1000	89	104	0.0180505	0.06	SJHGG003_A	Same	1000	34.3	43.5	1000	103	133	511	5.3	0.962063	0.927934
SJHYPER006	No	SJHYPER006_H	Different	1000	40.6	29	1000	77	46	0.00240674	0	SJHYPER006_D	Same	1000	38.2	51.2	1000	117	51	1000	7.6	0.868775	NA
SJHYPER011	No	SJHYPER011_H	Different	1000	37.9	29.8	1000	70	77	0.0156438	0	SJHYPER011_D	Same	1000	42.7	52.2	1000	84	79	1000	8.8	0.823551	NA
SJHYPO117	No	SJHYPO117_H	No	285	43.8		285	162		0.00120337	0.05	SJHYPO117_D	No	1000	39.4		1000	92		1000	5.8	0.977247
SJHYPO120	Included	SJHYPO120_G	Same	1000	37.3	41.3	1000	51	NA	0.00601685	0	SJHYPO120_D	Same	1000	39.9	42.6	1000	73	NA	106	7	0.935369	0.941634
SJHYPO124	No	SJHYPO124_G	No	1000	39.4		1000	102		0	0	SJHYPO124_D	No	1000	39.4		1000	125		1000	7.6	0.951413
SJIFS030022	No	SJIFS030022_G1	No	1000	40		1000	119		0.0108303	0	SJIFS030022_D1	No	1000	30.6		1000	49		1000	5.5	0.410283
SJLGG020	Included	SJLGG020_G	Same	715	36.2	29.2	715	85	NA	0.00722022	0	SJLGG020_D	Same	1000	31.2	43.5	1000	98	NA	1000	7.7	0.661669	0.65465
SJLGG022	Included	SJLGG022_G	Same	1000	37	30.8	1000	55	NA	0.0120337	0	SJLGG022_D	Same	1000	37.6	49.5	1000	106	NA	147	7.5	0.46	1	Manual estimation from 1 SNV
SJLGG026	Included	SJLGG026_G	Same	1000	37.4	39.7	1000	45	NA	0.00842359	0	SJLGG026_D	Same	1000	36.8	65.3	1000	88	NA	629	6	0.29	0.330423	Manual estimation from 3 SNVs
SJLGG035	Included	SJLGG035_G	Same	1000	40.4	33.3	1000	108	NA	0.00120337	0	SJLGG035_D	Same	1000	41.1	53.6	1000	112	NA	1000	5.9	0.620438	0.669646	No SNVs
SJLGG036	Included	SJLGG036_G	Same	1000	30.3	32.7	1000	47	NA	0.00722022	0	SJLGG036_D	Same	1000	37.9	52.8	1000	97	NA	555	2.6	0.211921	1	Manual estimation from BRAF V600E detected by hotspot check
SJLGG038	Included	SJLGG038_G	Same	860	34.9	36.8	860	54	NA	0.00722022	0	SJLGG038_D	Same	1000	34.6	60.4	1000	87	NA	548	6.3	0.617201	0.462775
SJLGG039	No	SJLGG039_G	Same	1000	64.9	36.6	1000	96	NA	0.00481348	0	SJLGG039_D	Same	1000	55.6	63.5	1000	145	NA	725	6.3	0.314869	0.321818
SJMB002	No	SJMB002_H	Different	1000	43.9	24.3	1000	242	NA	0.00361011	0	SJMB002_D	Different	1000	35.9	29	1000	150	NA	350	8	0.970807	NA
SJMB009	No	SJMB009_H	Different	1000	28	32.1	1000	83	NA	0.0264741	0	SJMB009_E	Different	480	36.5	30.6	480	132	NA	1000	6	1	NA
SJMB028	No	SJMB028_H	Same	1000	39.2	32	1000	100	NA	0.0132371	0	SJMB028_D	Different	1000	34.1	39.6	1000	80	NA	671	6.2	0.98372	NA
SJMB030020	No	SJMB030020_G1	No	1000	34		1000	137		0.00842359	0	SJMB030020_D1	No	1000	37		1000	105		1000	2	0.980218
SJMB030021	No	SJMB030021_G1	No	1000	41.2		1000	82		0.00601685	0	SJMB030021_D1	No	720	41.3		720	72		1000	2	0.96042
SJMB067	No	SJMB067_H	No	1000	40.2		1000	86		0.00722022	0	SJMB067_D	No	1000	31.7		1000	121		486	2	0.982846
SJMEL001004	No	SJMEL001004_G2	Different	1000	37.2	35.3	1000	92	NA	0.00481348	0	SJMEL001004_D2	Different	1000	35.3	57.9	1000	140	NA	1000	3.1	0.687747	NA
SJMLL001	No	SJMLL001_G	No	545	31.6		545	75		0.00481348	0.1	SJMLL001_D	No	1000	30.4		1000	100		914	8	0.794132
SJMLL002	No	SJMLL002_G	No	295	35.3		295	56		0.00361011	0	SJMLL002_D	No	1000	32.9		1000	139		317	7.9	0.9517
SJMLL004	No	SJMLL004_G	No	1000	30.7		1000	51		0.00962696	0	SJMLL004_D	No	715	31.8		715	127		1000	7.2	0.932078
SJMLL014	No	SJMLL014_G	No	1000	31.4		1000	70		0.00601685	0	SJMLL014_D	No	1000	32		1000	149		1000	2.6	0.906244
SJMLL019	No	SJMLL019_G	No	600	31.2		600	48		0.00962696	0	SJMLL019_D	No	890	67.8		890	196		1000	2.4	0.869098
SJMLL030007	No	SJMLL030007_G1	No	1000	40.3		1000	135		0.00240674	0	SJMLL030007_D1	No	1000	38.2		1000	121		1000	6.7	0.923978
SJMPNST030013	No	SJMPNST030013_G1	No	1000	37.7		1000	140		0.00601685	0	SJMPNST030013_D1	No	1000	31.3		1000	98		680	2.3	0.460382
SJNBL030002	No	SJNBL030002_G1	No	1000	37.9		1000	141		0.00481348	0	SJNBL030002_D1	No	1000	31.9		1000	128		1000	5.3	0.39071
SJNBL030003	No	SJNBL030003_G1	No	1000	29.7		1000	139		0.00962696	0	SJNBL030003_D1	No	1000	35.1		1000	122		1000	5.8	0.745337
SJNBL030014	No	SJNBL030014_G1	No	1000	39.5		1000	73		0.0144404	0	SJNBL030014_D1	No	1000	38		1000	107		1000	7.7	0.815938
SJNBL101	No	SJNBL101_H	No	1000	24.5		1000	78		0.0348977	0	SJNBL101_D	No	1000	40.7		1000	108		1000	7	0.936715
SJNBL105	No	SJNBL105_H	No	1000	36.3		1000	62		0.0120337	0	SJNBL105_D	No	1000	36.8		1000	102		1000	5.2	0.551791
SJNBL107	No	SJNBL107_H	No	1000	35.2		1000	261		0.00240674	0	SJNBL107_D	No	1000	40.5		1000	161		1000	8.3	0.931501
SJNBL110	No	SJNBL110_H	No	1000	39.2		1000	92		0.00962696	0	SJNBL110_D	No	1000	36.8		1000	107		1000	5.2	0.41794
SJNBL117	No	SJNBL117_G	No	1000	35.5		1000	87		0.0156438	0	SJNBL117_D	No	1000	34.9		1000	165		1000	7.7	0.836643
SJOS001	Included	SJOS001_G	Different	1000	34	35.9	1000	59	NA	0.0300842	0	SJOS001_M	Different	1000	39.4	39.7	1000	135	NA	1000	6.1	0.879887	1
SJOS013	Included	SJOS013_H	Different	1000	37.5	31.7	1000	117	NA	0.0108303	0	SJOS013_D	Different	1000	44.7	44.8	1000	130	NA	671	7.5	0.54607	0.892478
SJPHALL003	Included	SJPHALL003_G	Different	1000	29	29.8	1000	71	NA	0.0240674	0	SJPHALL003_D	Same	1000	40.9	52.6	1000	88	NA	559	8.6	1	0.953234
SJPHALL005	Included	SJPHALL005_G	Same	1000	42.8	31.2	1000	126	NA	0.00240674	0.29	SJPHALL005_D	Same	1000	41.7	53.5	1000	60	NA	232	7.3	0.957923	1
SJPHCML030001	No	SJPHCML030001_G1	No	1000	29.2		1000	116		0.0192539	0	SJPHCML030001_D1	No	1000	39.5		1000	62		1000	5.9	1
SJPML030005	No	SJPML030005_G1	No	1000	35.5		1000	142		0.00962696	0	SJPML030005_D1	No	1000	35.5		1000	133		1000	9.2	0.838138
SJRB002	No	SJRB002_G	Different	1000	33.9	26.6	1000	139	NA	0.0156438	0	SJRB002_D	Different	1000	40.3	38.4	1000	91	NA	874	3.4	0.811931	0.775571
SJRB031	No	SJRB031_G	Different	1000	40.2	30.5	1000	102	NA	0.0120337	0	SJRB031_D	Different	1000	37.8	50.3	1000	89	NA	1000	6.9	0.942214	0.953675
SJRB051	No	SJRB051_G	Different	1000	44.2	35.5	1000	121	NA	0.00722022	0	SJRB051_D	Different	1000	43.9	55.1	1000	135	NA	1000	6.2	0.969519	0.750641
SJRHB007	Included	SJRHB007_G	Different	1000	39.9	42.1	1000	131	NA	0.00722022	0	SJRHB007_D	Different	1000	42.6	71.1	1000	114	NA	1000	5.1	0.685773	0.846172
SJRHB010	No	SJRHB010_H	Different	1000	40	42.5	1000	83	NA	0.00120337	0	SJRHB010_D	Different	1000	43.1	37.3	1000	153	NA	1000	7.9	0.933374	0.924307
SJRHB013	No	SJRHB013_H	Different	1000	34	30	1000	134	NA	0.0132371	0	SJRHB013_D	Different	1000	52.8	82.7	1000	103	NA	1000	2.7	0.307181	0.381042
SJSS030012	No	SJSS030012_G1	No	1000	36.6		1000	65		0.0156438	0	SJSS030012_D1	No	1000	35.3		1000	195		1000	7.2	1
SJSS030017	No	SJSS030017_G1	No	1000	32.7		1000	283		0.0120337	0	SJSS030017_D1	No	1000	34.4		1000	123		1000	8.3	0.87861
SJTALL030	No	SJTALL030_G	No	1000	40.1		1000	62		0	0	SJTALL030_D	No	1000	31.8		1000	83		1000	6.5	1
SJTALL077	No	SJTALL077_H	No	1000	34.3		1000	63		0.00120337	0	SJTALL077_D	No	1000	45.6		1000	78		872	8.3	0.931365
