# Supplementary material for: Clinical cancer genomic profiling by three-platform sequencing of whole genome, whole exome and transcriptome
Source: Nat Commun. 2018 Sep 27;9:3962. doi: 10.1038/s41467-018-06485-7 (PMC6160438; doi:10.1038/s41467-018-06485-7)
Supplement: Supplementary file 7 — Supplementary Data 4 [file 41467_2018_6485_MOESM7_ESM.xlsx]

## Sheet: 4.MAPPING_STATISTICS
Case	Sample	Seq Type	Sample Type	Total Reads	Total Mapped Reads	Proportion Mapped	Total Duplicates	Proportion Duplicates	>= 10X	>= 20X	>= 30X	>= 45x
SJALCL030011	SJALCL030011_D1	WGS	Tumor	1308373296	1253525380	0.958079	38070088	0.0303704	0.99091	0.93116	0.68783	0.22451
SJALCL030011	SJALCL030011_G1	WGS	Germline	1310233418	1257032268	0.959396	37514519	0.0298437	0.99334	0.96072	0.74643	0.23748
SJALCL030011	SJALCL030011_D1	WES	Tumor	95110960	92989237	0.977692	33672300	0.36211	0.9249	0.86327	0.7499	0.50864
SJALCL030011	SJALCL030011_G1	WES	Germline	155336536	153614398	0.988914	22722722	0.147921	0.94636	0.92968	0.90557	0.84487
SJALCL030011	SJALCL030011_D1	RNA-Seq	Tumor	83161988	82631205	0.993617	20555650	0.248764	0.51903	0.44125	0.38244	0.31386
SJAML001417	SJAML001417_D1	WGS	Tumor	1326631852	1272152472	0.958934	36779355	0.0289111	0.99412	0.97408	0.80499	0.24483
SJAML001417	SJAML001417_G1	WGS	Germline	1314866680	1260918963	0.958971	22423331	0.0177833	0.99389	0.96806	0.78403	0.26116
SJAML001417	SJAML001417_D1	WES	Tumor	167093272	165080408	0.987954	19122914	0.11584	0.94929	0.93287	0.90644	0.84045
SJAML001417	SJAML001417_G1	WES	Germline	177329078	174930926	0.986476	19071985	0.109026	0.94897	0.93387	0.90995	0.84715
SJAML001417	SJAML001417_D1	RNA-Seq	Tumor	114699154	113284375	0.987665	23901974	0.210991	0.56568	0.48632	0.42175	0.34013
SJAML030004	SJAML030004_D1	WGS	Tumor	1231687324	1181152749	0.958971	22221825	0.0188137	0.99208	0.9454	0.68722	0.16773
SJAML030004	SJAML030004_G1	WGS	Germline	1218989612	1172304626	0.961702	33568090	0.0286343	0.99285	0.95891	0.72983	0.15587
SJAML030004	SJAML030004_D1	WES	Tumor	186687152	184606248	0.988854	20168183	0.10925	0.95188	0.93833	0.91753	0.86591
SJAML030004	SJAML030004_G1	WES	Germline	129094756	127428879	0.987096	18815414	0.147654	0.9423	0.91865	0.87879	0.77789
SJAML030004	SJAML030004_D1	RNA-Seq	Tumor	83940232	82994558	0.988734	15968808	0.192408	0.53924	0.44194	0.36706	0.27958
SJAML030006	SJAML030006_D1	WGS	Tumor	944372454	908242659	0.961742	24741695	0.0272413	0.99014	0.85999	0.37334	0.01603
SJAML030006	SJAML030006_G1	WGS	Germline	1072185472	1024187800	0.955234	27772609	0.0271167	0.98911	0.87125	0.48758	0.07071
SJAML030006	SJAML030006_D1	WES	Tumor	153489004	151709445	0.988406	17209948	0.11344	0.94784	0.93022	0.90245	0.83306
SJAML030006	SJAML030006_G1	WES	Germline	213393046	211042509	0.988985	22124306	0.104833	0.95314	0.94214	0.92655	0.88716
SJAML030006	SJAML030006_D1	RNA-Seq	Tumor	88494294	87602551	0.989923	26018104	0.297002	0.54677	0.47644	0.41974	0.34702
SJAML030023	SJAML030023_D1	WGS	Tumor	1339250510	1268625391	0.947265	30542088	0.0240749	0.99467	0.95127	0.78427	0.25614
SJAML030023	SJAML030023_G1	WGS	Germline	1158902818	1104252472	0.952843	38602497	0.034958	0.9931	0.93623	0.72604	0.10719
SJAML030023	SJAML030023_D1	WES	Tumor	186076394	183970196	0.988681	59966529	0.325958	0.94801	0.93061	0.90618	0.84888
SJAML030023	SJAML030023_G1	WES	Germline	178613586	177357760	0.992969	20567274	0.115965	0.95599	0.9403	0.91527	0.85525
SJAML030023	SJAML030023_D1	RNA-Seq	Tumor	80135156	78856142	0.984039	16441976	0.208506	0.49511	0.41014	0.34299	0.26159
SJAML030024	SJAML030024_D1	WGS	Tumor	1426118650	1356905897	0.951468	33300530	0.0245415	0.9933	0.97052	0.83374	0.33451
SJAML030024	SJAML030024_G1	WGS	Germline	765081596	734427446	0.959933	28182798	0.0383738	0.98995	0.76588	0.14532	0.00396
SJAML030024	SJAML030024_D1	WES	Tumor	193826708	191249240	0.986702	69795477	0.364945	0.9459	0.92985	0.9082	0.85521
SJAML030024	SJAML030024_G1	WES	Germline	242754346	236248289	0.973199	28429646	0.120338	0.95486	0.94463	0.93139	0.90014
SJAML030024	SJAML030024_D1	RNA-Seq	Tumor	119829550	117452048	0.980159	24175194	0.20583	0.53823	0.47326	0.42431	0.36202
SJAML030025	SJAML030025_D1	WGS	Tumor	1120967760	1076456333	0.960292	33290452	0.030926	0.98332	0.86543	0.60016	0.14246
SJAML030025	SJAML030025_G1	WGS	Germline	926120690	871440371	0.940958	21031008	0.0241336	0.9718	0.7244	0.28292	0.01559
SJAML030025	SJAML030025_D1	WES	Tumor	174371706	173240635	0.993513	17630528	0.101769	0.95263	0.93232	0.89911	0.82567
SJAML030025	SJAML030025_G1	WES	Germline	176080682	173376779	0.984644	64955036	0.374647	0.94599	0.92364	0.88863	0.80193
SJAML030025	SJAML030025_D1	RNA-Seq	Tumor	39712224	39388631	0.991852	5521931	0.140191	0.45724	0.36639	0.29163	0.20794
SJASPS030009	SJASPS030009_D1	WGS	Tumor	1513786356	1450168929	0.957975	47566103	0.0328004	0.99396	0.93679	0.73724	0.31655
SJASPS030009	SJASPS030009_G1	WGS	Germline	1516468448	1455293948	0.95966	43980008	0.0302207	0.99438	0.95023	0.76633	0.31438
SJASPS030009	SJASPS030009_D1	WES	Tumor	114677962	111047493	0.968342	13735307	0.123689	0.93762	0.88275	0.78759	0.59796
SJASPS030009	SJASPS030009_G1	WES	Germline	145857222	144376137	0.989846	22760532	0.157647	0.94434	0.91538	0.86497	0.74628
SJASPS030009	SJASPS030009_D1	RNA-Seq	Tumor	85996722	85111838	0.98971	17327481	0.203585	0.59042	0.49026	0.41951	0.3405
SJASPS030015	SJASPS030015_D1	WGS	Tumor	1379920434	1289415114	0.934413	39865798	0.0309177	0.99236	0.9435	0.69514	0.22231
SJASPS030015	SJASPS030015_G1	WGS	Germline	1113882772	1069996476	0.960601	30470048	0.0284768	0.99202	0.94289	0.63645	0.06881
SJASPS030015	SJASPS030015_D1	WES	Tumor	124946772	117585195	0.941082	17739364	0.150864	0.94086	0.90862	0.85497	0.73198
SJASPS030015	SJASPS030015_G1	WES	Germline	102999516	102169400	0.991941	13647124	0.133573	0.93635	0.8993	0.83214	0.67911
SJASPS030015	SJASPS030015_D1	RNA-Seq	Tumor	105514384	103622212	0.982067	23132600	0.22324	0.62391	0.52781	0.45483	0.36876
SJBALL021900	SJBALL021900_D1	WGS	Tumor	1411537386	1364398259	0.966604	42530492	0.0311716	0.99396	0.97568	0.81982	0.24165
SJBALL021900	SJBALL021900_G1	WGS	Germline	1468332594	1366807570	0.930857	45483578	0.0332772	0.99272	0.94408	0.69283	0.22202
SJBALL021900	SJBALL021900_D1	WES	Tumor	162852290	161297641	0.990454	16468677	0.102101	0.94941	0.92751	0.88719	0.78649
SJBALL021900	SJBALL021900_G1	WES	Germline	165044128	163582741	0.991145	27695519	0.169306	0.94517	0.92486	0.89161	0.80571
SJBALL021900	SJBALL021900_D1	RNA-Seq	Tumor	78178504	77618584	0.992838	23808406	0.306736	0.50825	0.42504	0.35907	0.28201
SJBALL101	SJBALL101_D	WGS	Tumor	890325856	857611844	0.963256	33843697	0.0394627	0.99225	0.89651	0.35781	0.01934
SJBALL101	SJBALL101_G	WGS	Germline	1050796730	1011564903	0.962665	53371284	0.0527611	0.99335	0.95044	0.59139	0.03908
SJBALL101	SJBALL101_D	WES	Tumor	115370710	112351821	0.973833	29178998	0.259711	0.93331	0.89792	0.83896	0.69957
SJBALL101	SJBALL101_G	WES	Germline	126575478	122788742	0.970083	20257583	0.164979	0.93823	0.90993	0.86443	0.7556
SJBALL101	SJBALL101_D	RNA-Seq	Tumor	59741552	59083126	0.988979	10934613	0.185072	0.48927	0.38273	0.29883	0.20699
SJBALL204	SJBALL204_D	WGS	Tumor	1166367692	1118904674	0.959307	41646807	0.0372211	0.99711	0.97587	0.7709	0.10379
SJBALL204	SJBALL204_G	WGS	Germline	1210447044	1157080631	0.955912	49062975	0.0424024	0.99549	0.95496	0.80361	0.1781
SJBALL204	SJBALL204_D	WES	Tumor	119296742	118482746	0.993177	13216997	0.111552	0.94484	0.918	0.87285	0.76381
SJBALL204	SJBALL204_G	WES	Germline	143956082	139795822	0.9711	21558895	0.154217	0.94438	0.91979	0.88257	0.79689
SJBALL204	SJBALL204_D	RNA-Seq	Tumor	60214011	59424474	0.986888	12058870	0.202928	0.51108	0.41979	0.34606	0.26192
SJBALL237	SJBALL237_D	WGS	Tumor	1191814800	1142018587	0.958218	32434510	0.028401	0.99422	0.93331	0.62923	0.12295
SJBALL237	SJBALL237_G	WGS	Germline	1143592952	1098163826	0.960275	32233468	0.0293521	0.99281	0.9338	0.69101	0.10575
SJBALL237	SJBALL237_D	WES	Tumor	189430050	187361176	0.989078	20110217	0.107334	0.95467	0.94063	0.9184	0.86385
SJBALL237	SJBALL237_G	WES	Germline	116004768	114205647	0.984491	20299057	0.177741	0.9416	0.90893	0.85403	0.72558
SJBALL237	SJBALL237_D	RNA-Seq	Tumor	84170034	83397679	0.990824	16593698	0.198971	0.5362	0.46486	0.40815	0.33762
SJCBF041	SJCBF041_D	WGS	Tumor	1423481582	1354870428	0.9518	41642807	0.0307356	0.99327	0.96612	0.79004	0.3369
SJCBF041	SJCBF041_H	WGS	Germline	1487533658	1402708605	0.942976	41036691	0.0292553	0.99243	0.95277	0.75679	0.3533
SJCBF041	SJCBF041_D	WES	Tumor	135420282	130540871	0.963968	44864543	0.343682	0.93486	0.90221	0.84864	0.72198
SJCBF041	SJCBF041_H	WES	Germline	159362526	155313131	0.97459	67294919	0.433285	0.9384	0.91181	0.86847	0.75464
SJCBF041	SJCBF041_D	RNA-Seq	Tumor	97901300	96992828	0.990721	30968428	0.319286	0.49699	0.41794	0.35953	0.292
SJCBF100	SJCBF100_E	WGS	Tumor	1320075424	1263637766	0.957247	49620144	0.0392677	0.99285	0.96677	0.80952	0.24993
SJCBF100	SJCBF100_H	WGS	Germline	1262997858	1210021025	0.958055	37452580	0.030952	0.9925	0.96895	0.80606	0.177
SJCBF100	SJCBF100_E	WES	Tumor	174251392	173129082	0.993559	16982199	0.0980898	0.95294	0.93822	0.91471	0.85616
SJCBF100	SJCBF100_H	WES	Germline	172343934	171197568	0.993348	17589854	0.102746	0.95315	0.93806	0.91391	0.85368
SJCBF100	SJCBF100_E	RNA-Seq	Tumor	87789096	87050451	0.991586	16869297	0.193788	0.54988	0.47592	0.41254	0.33222
SJDOWN013	SJDOWN013_D	WGS	Tumor	960029972	925794614	0.964339	49427547	0.0533893	0.99243	0.91661	0.43269	0.01751
SJDOWN013	SJDOWN013_G	WGS	Germline	739994030	714026248	0.964908	31203067	0.0437002	0.9867	0.70091	0.12016	0.00404
SJDOWN013	SJDOWN013_D	WES	Tumor	216421920	210851629	0.974262	26473123	0.125553	0.9516	0.93953	0.92286	0.88211
SJDOWN013	SJDOWN013_G	WES	Germline	195776808	190335828	0.972208	21637717	0.113682	0.95141	0.93782	0.9169	0.86512
SJDOWN013	SJDOWN013_D	RNA-Seq	Tumor	96672396	95658838	0.989516	21385237	0.223557	0.46041	0.37129	0.3102	0.24435
SJDSRCT030010	SJDSRCT030010_D1	WGS	Tumor	1486444418	1435223421	0.965541	43749160	0.0304825	0.99131	0.93351	0.73883	0.27388
SJDSRCT030010	SJDSRCT030010_G1	WGS	Germline	1491704504	1433617110	0.96106	46499595	0.0324352	0.99486	0.95175	0.77177	0.30159
SJDSRCT030010	SJDSRCT030010_D1	WES	Tumor	131790986	130258512	0.988372	15878424	0.121899	0.94118	0.89787	0.82181	0.66413
SJDSRCT030010	SJDSRCT030010_G1	WES	Germline	168151098	166191830	0.988348	21969517	0.132194	0.94713	0.92185	0.87699	0.76729
SJDSRCT030010	SJDSRCT030010_D1	RNA-Seq	Tumor	106520228	105131677	0.986964	26320805	0.25036	0.58346	0.47621	0.3963	0.30705
SJDSRCT030016	SJDSRCT030016_D1	WGS	Tumor	1162367536	1111866068	0.956553	33227521	0.0298845	0.99134	0.8909	0.58198	0.15603
SJDSRCT030016	SJDSRCT030016_G1	WGS	Germline	1135566096	1088677570	0.958709	31223449	0.0286802	0.99231	0.92656	0.6595	0.0939
SJDSRCT030016	SJDSRCT030016_D1	WES	Tumor	139397216	137784100	0.988428	19711579	0.143061	0.94582	0.92007	0.87787	0.78007
SJDSRCT030016	SJDSRCT030016_G1	WES	Germline	143636640	142207123	0.990048	15537933	0.109263	0.94782	0.92345	0.88033	0.7772
SJDSRCT030016	SJDSRCT030016_D1	RNA-Seq	Tumor	81855076	80819854	0.987353	16074056	0.198887	0.57312	0.44708	0.35634	0.26053
SJE2A001	SJE2A001_D	WGS	Tumor	1014170556	964084866	0.950614	27899087	0.0289384	0.98802	0.87709	0.47643	0.05699
SJE2A001	SJE2A001_G	WGS	Germline	1050793330	995041416	0.946943	25428088	0.0255548	0.9798	0.78798	0.41899	0.06016
SJE2A001	SJE2A001_D	WES	Tumor	108553316	107503866	0.990332	12398864	0.115334	0.9338	0.86483	0.76463	0.60675
SJE2A001	SJE2A001_G	WES	Germline	96466232	95523548	0.990228	19677891	0.206	0.93556	0.87389	0.77189	0.58787
SJE2A001	SJE2A001_D	RNA-Seq	Tumor	97425466	96262074	0.988059	35458677	0.368356	0.49941	0.41151	0.34081	0.25676
SJE2A007	SJE2A007_D	WGS	Tumor	1209267008	1157747293	0.957396	29119890	0.0251522	0.99138	0.93448	0.65328	0.14959
SJE2A007	SJE2A007_I	WGS	Germline	1149688074	1092851294	0.950563	26968366	0.0246771	0.98881	0.87088	0.52757	0.11479
SJE2A007	SJE2A007_D	WES	Tumor	113446722	112363078	0.990448	12740440	0.113386	0.93763	0.88698	0.804	0.65626
SJE2A007	SJE2A007_I	WES	Germline	77985606	77280944	0.990964	16314632	0.211108	0.92577	0.84236	0.7061	0.48266
SJE2A007	SJE2A007_D	RNA-Seq	Tumor	85249659	84078798	0.986266	7563481	0.0899571	0.51131	0.42294	0.35345	0.27
SJEPD003	SJEPD003_D	WGS	Tumor	2247128954	2154550272	0.958801	62168822	0.0288547	0.99399	0.98706	0.97169	0.91072
SJEPD003	SJEPD003_G	WGS	Germline	2021111904	1937161162	0.958463	122156619	0.0630596	0.99136	0.96469	0.86325	0.60629
SJEPD003	SJEPD003_D	WES	Tumor	259929612	254649583	0.979687	114064586	0.447928	0.95253	0.93797	0.91638	0.86144
SJEPD003	SJEPD003_G	WES	Germline	290564842	284417870	0.978845	160595515	0.564646	0.95552	0.94109	0.91859	0.85916
SJEPD003	SJEPD003_D	RNA-Seq	Tumor	150269260	147798184	0.983556	58589990	0.396419	0.64234	0.52914	0.43772	0.33011
SJETV092	SJETV092_D	WGS	Tumor	1741980616	1352311261	0.776307	69461152	0.0513648	0.99444	0.95263	0.79719	0.3289
SJETV092	SJETV092_G	WGS	Germline	1274080674	1220995865	0.958335	36477915	0.0298755	0.99534	0.95684	0.80096	0.24065
SJETV092	SJETV092_D	WES	Tumor	213446598	211258676	0.98975	77968949	0.369069	0.94418	0.89599	0.8235	0.70096
SJETV092	SJETV092_G	WES	Germline	148190698	146474645	0.98842	50933526	0.347729	0.93847	0.87256	0.77934	0.63926
SJETV092	SJETV092_D	RNA-Seq	Tumor	86073328	85291604	0.990918	19565250	0.229392	0.53965	0.47247	0.41907	0.35209
SJETV093	SJETV093_D	WGS	Tumor	1204275100	1150498003	0.955345	31071488	0.027007	0.9927	0.92319	0.64991	0.14606
SJETV093	SJETV093_G	WGS	Germline	1042845680	999949872	0.958867	26435629	0.026437	0.99131	0.90713	0.56035	0.05194
SJETV093	SJETV093_D	WES	Tumor	209869682	208032701	0.991247	75616045	0.363482	0.94197	0.88672	0.80599	0.68014
SJETV093	SJETV093_G	WES	Germline	115578892	114220894	0.98825	40310272	0.352915	0.92967	0.84764	0.73311	0.5664
SJETV093	SJETV093_D	RNA-Seq	Tumor	105545492	104063643	0.98596	12624292	0.121313	0.55336	0.46689	0.39709	0.31124
SJEWS001303	SJEWS001303_D1	WGS	Tumor	1360284242	1300148451	0.955792	44725955	0.0344007	0.99345	0.93606	0.71459	0.22143
SJEWS001303	SJEWS001303_G1	WGS	Germline	1373987390	1311610077	0.954601	38643227	0.0294624	0.99523	0.95828	0.81884	0.33657
SJEWS001303	SJEWS001303_D1	WES	Tumor	188397186	186970526	0.992427	21122350	0.112972	0.95484	0.93821	0.91037	0.84445
SJEWS001303	SJEWS001303_G1	WES	Germline	208316828	206745052	0.992455	21995855	0.106391	0.95708	0.94461	0.92531	0.87803
SJEWS001303	SJEWS001303_D1	RNA-Seq	Tumor	134706434	132964990	0.987072	24096700	0.181226	0.59426	0.50456	0.43953	0.36417
SJGIST030018	SJGIST030018_D1	WGS	Tumor	1100806030	1052262137	0.955902	32470551	0.0308579	0.9899	0.88354	0.54078	0.07901
SJGIST030018	SJGIST030018_G1	WGS	Germline	1017944670	967332102	0.95028	26199046	0.0270838	0.98396	0.83005	0.40912	0.03164
SJGIST030018	SJGIST030018_D1	WES	Tumor	209333708	203392814	0.97162	30504597	0.149979	0.95264	0.93886	0.92081	0.87947
SJGIST030018	SJGIST030018_G1	WES	Germline	478591578	471696077	0.985592	155344260	0.329331	0.95821	0.95095	0.94429	0.93337
SJGIST030018	SJGIST030018_D1	RNA-Seq	Tumor	71533940	70491326	0.985425	19958731	0.283137	0.56539	0.46183	0.38944	0.30938
SJHGG001	SJHGG001_A	WGS	Tumor	1087195810	1044706594	0.960919	20047950	0.01919	0.99202	0.92263	0.58488	0.08874
SJHGG001	SJHGG001_H	WGS	Germline	996517280	959997248	0.963352	24555819	0.0255791	0.99137	0.89391	0.44844	0.02621
SJHGG001	SJHGG001_A	WES	Tumor	213683706	211825818	0.991305	76652827	0.361867	0.9427	0.89772	0.82833	0.71075
SJHGG001	SJHGG001_H	WES	Germline	151658710	149858334	0.988129	50737792	0.338572	0.93747	0.87052	0.77704	0.64003
SJHGG001	SJHGG001_A	RNA-Seq	Tumor	132673634	131096421	0.988112	18081108	0.137922	0.7348	0.63395	0.55082	0.44429
SJHGG003	SJHGG003_A	WGS	Tumor	1168732022	1107768933	0.947838	32281440	0.029141	0.97338	0.84499	0.55903	0.1292
SJHGG003	SJHGG003_G	WGS	Germline	1053259194	1006137623	0.955261	28719054	0.0285439	0.98725	0.87496	0.52287	0.05242
SJHGG003	SJHGG003_A	WES	Tumor	170583516	166867941	0.978218	22317535	0.133744	0.95267	0.92309	0.87278	0.76377
SJHGG003	SJHGG003_G	WES	Germline	171897878	169501350	0.986058	30513409	0.180019	0.94883	0.92581	0.88531	0.7876
SJHGG003	SJHGG003_A	RNA-Seq	Tumor	78641424	77889489	0.990438	10847236	0.139264	0.56136	0.42093	0.31507	0.20873
SJHYPER006	SJHYPER006_D	WGS	Tumor	1337143396	1289288909	0.964211	41099022	0.0318773	0.99726	0.97275	0.7574	0.2055
SJHYPER006	SJHYPER006_H	WGS	Germline	1390120374	1342730997	0.96591	29895145	0.0222644	0.99501	0.95462	0.78718	0.28128
SJHYPER006	SJHYPER006_D	WES	Tumor	197791936	195887775	0.990373	20533343	0.104822	0.95505	0.93897	0.9118	0.8425
SJHYPER006	SJHYPER006_H	WES	Germline	146015832	144582391	0.990183	25113109	0.173694	0.94344	0.91461	0.86445	0.74515
SJHYPER006	SJHYPER006_D	RNA-Seq	Tumor	101489398	100496764	0.990219	20292395	0.201921	0.52662	0.4495	0.39102	0.32012
SJHYPER011	SJHYPER011_D	WGS	Tumor	1382836216	1328102667	0.960419	39272180	0.0295701	0.99359	0.9607	0.76454	0.29546
SJHYPER011	SJHYPER011_H	WGS	Germline	1300492204	1256907919	0.966486	25766776	0.0205001	0.99181	0.92468	0.6332	0.15143
SJHYPER011	SJHYPER011_D	WES	Tumor	150187498	148583308	0.989319	17121651	0.115233	0.94553	0.91917	0.87095	0.75381
SJHYPER011	SJHYPER011_H	WES	Germline	137425346	136008969	0.989693	28007879	0.205927	0.94106	0.91129	0.85645	0.71846
SJHYPER011	SJHYPER011_D	RNA-Seq	Tumor	73403792	72888857	0.992985	17771366	0.243815	0.49803	0.41828	0.35731	0.28696
SJHYPO117	SJHYPO117_D	WGS	Tumor	1778654182	1687855785	0.948951	41058542	0.0243259	0.99684	0.9857	0.9097	0.51876
SJHYPO117	SJHYPO117_H	WGS	Germline	1451136646	1375545917	0.947909	48554748	0.0352985	0.99655	0.97509	0.90418	0.46613
SJHYPO117	SJHYPO117_D	WES	Tumor	177485074	175127500	0.986717	65323619	0.373006	0.9466	0.92643	0.89676	0.82266
SJHYPO117	SJHYPO117_H	WES	Germline	245078750	237450778	0.968875	33050966	0.139191	0.95783	0.94678	0.93164	0.89619
SJHYPO117	SJHYPO117_D	RNA-Seq	Tumor	120441258	117806445	0.978124	27790898	0.235903	0.56668	0.49531	0.44102	0.37505
SJHYPO120	SJHYPO120_D	WGS	Tumor	1305795272	1250756539	0.95785	35129852	0.0280869	0.99002	0.88771	0.65679	0.29281
SJHYPO120	SJHYPO120_G	WGS	Germline	1211664982	1161876941	0.958909	29914939	0.0257471	0.9931	0.95711	0.71922	0.16895
SJHYPO120	SJHYPO120_D	WES	Tumor	121129024	119991938	0.990613	49925780	0.416076	0.89254	0.74815	0.60634	0.451
SJHYPO120	SJHYPO120_G	WES	Germline	81392800	79987277	0.982732	29177156	0.364772	0.90457	0.76244	0.59292	0.39362
SJHYPO120	SJHYPO120_D	RNA-Seq	Tumor	83703272	80738772	0.964583	31987132	0.396181	0.48948	0.39126	0.31673	0.23298
SJHYPO124	SJHYPO124_D	WGS	Tumor	1288007414	1238656569	0.961684	35213543	0.0284288	0.99556	0.94188	0.62317	0.19791
SJHYPO124	SJHYPO124_G	WGS	Germline	1284069446	1234065311	0.961058	36014247	0.0291834	0.99571	0.95795	0.80513	0.24478
SJHYPO124	SJHYPO124_D	WES	Tumor	200240512	198405875	0.990838	74441840	0.3752	0.93756	0.87342	0.78504	0.65192
SJHYPO124	SJHYPO124_G	WES	Germline	146382692	144010840	0.983797	48829944	0.339071	0.93745	0.8664	0.76953	0.62718
SJHYPO124	SJHYPO124_D	RNA-Seq	Tumor	84515276	83481692	0.98777	12205333	0.146204	0.52383	0.44241	0.37521	0.2926
SJIFS030022	SJIFS030022_D1	WGS	Tumor	976851056	940955396	0.963254	30441867	0.0323521	0.9912	0.95256	0.81491	0.36969
SJIFS030022	SJIFS030022_G1	WGS	Germline	1293473084	1240101683	0.958738	24157381	0.0194802	0.99268	0.9633	0.78036	0.22547
SJIFS030022	SJIFS030022_D1	WES	Tumor	83483620	81881158	0.980805	21872814	0.267129	0.92131	0.84907	0.72625	0.49062
SJIFS030022	SJIFS030022_G1	WES	Germline	190231758	188455418	0.990662	40355311	0.214137	0.94808	0.93333	0.914	0.86881
SJIFS030022	SJIFS030022_D1	RNA-Seq	Tumor	101404994	99720550	0.983389	23732076	0.237986	0.62635	0.5167	0.43326	0.3411
SJLGG020	SJLGG020_D	WGS	Tumor	1952663626	1877400767	0.961456	80273951	0.042758	0.99616	0.9783	0.91882	0.70933
SJLGG020	SJLGG020_G	WGS	Germline	1922628348	1840848340	0.957464	67671141	0.0367608	0.99564	0.97351	0.89717	0.64535
SJLGG020	SJLGG020_D	WES	Tumor	357323538	351506959	0.983722	196044712	0.557726	0.92754	0.84592	0.74226	0.59873
SJLGG020	SJLGG020_G	WES	Germline	266134416	260746245	0.979754	173022852	0.663568	0.94415	0.88958	0.80073	0.63985
SJLGG020	SJLGG020_D	RNA-Seq	Tumor	60913398	60127335	0.987095	9072255	0.150884	0.59199	0.45378	0.34872	0.23867
SJLGG022	SJLGG022_D	WGS	Tumor	1223221442	1176423295	0.961742	31002762	0.0263534	0.99257	0.94917	0.68867	0.1506
SJLGG022	SJLGG022_G	WGS	Germline	1245428528	1181648582	0.948789	30993938	0.0262294	0.99049	0.90892	0.5975	0.15221
SJLGG022	SJLGG022_D	WES	Tumor	220201568	218832883	0.993784	110324993	0.504152	0.93032	0.85788	0.76154	0.62243
SJLGG022	SJLGG022_G	WES	Germline	180182564	178416903	0.990201	117319264	0.657557	0.91492	0.78116	0.61386	0.41765
SJLGG022	SJLGG022_D	RNA-Seq	Tumor	173834128	171535043	0.986774	108645616	0.633373	0.61328	0.44948	0.32662	0.2084
SJLGG026	SJLGG026_D	WGS	Tumor	1204900444	1160966561	0.963537	33295299	0.0286789	0.99262	0.91885	0.64042	0.14328
SJLGG026	SJLGG026_G	WGS	Germline	1254430538	1198257203	0.95522	32513473	0.027134	0.99104	0.90743	0.62528	0.17151
SJLGG026	SJLGG026_D	WES	Tumor	187447014	186080609	0.99271	92828426	0.498861	0.92223	0.83318	0.7209	0.56791
SJLGG026	SJLGG026_G	WES	Germline	149477286	147776561	0.988622	98621135	0.667367	0.89323	0.71576	0.5293	0.34135
SJLGG026	SJLGG026_D	RNA-Seq	Tumor	228702526	225439322	0.985732	177156224	0.785827	0.58281	0.39985	0.27703	0.16847
SJLGG035	SJLGG035_D	WGS	Tumor	1352588572	1298421568	0.959953	26806593	0.0206455	0.99404	0.97361	0.80191	0.26006
SJLGG035	SJLGG035_G	WGS	Germline	2280480174	2186129621	0.958627	58625925	0.0268172	0.99457	0.98868	0.96936	0.86101
SJLGG035	SJLGG035_D	WES	Tumor	372691830	368600055	0.989021	202753235	0.550063	0.93268	0.86489	0.77268	0.63889
SJLGG035	SJLGG035_G	WES	Germline	332322084	324836919	0.977476	212947907	0.655553	0.95021	0.90909	0.8371	0.69951
SJLGG035	SJLGG035_D	RNA-Seq	Tumor	107977146	106707359	0.98824	28687889	0.268846	0.65465	0.53526	0.44063	0.3308
SJLGG036	SJLGG036_D	WGS	Tumor	1760245102	1687850414	0.958872	57718867	0.0341967	0.99657	0.97837	0.90974	0.62161
SJLGG036	SJLGG036_G	WGS	Germline	1867896964	1780289200	0.953098	60441763	0.0339505	0.99526	0.97745	0.91986	0.69556
SJLGG036	SJLGG036_D	WES	Tumor	202198902	200717794	0.992675	100148509	0.498952	0.92801	0.85014	0.74744	0.60122
SJLGG036	SJLGG036_G	WES	Germline	156141938	154475744	0.989329	102588836	0.66411	0.89716	0.72736	0.54651	0.35866
SJLGG036	SJLGG036_D	RNA-Seq	Tumor	74093419	72042073	0.972314	22783934	0.316259	0.61372	0.44329	0.31988	0.20353
SJLGG038	SJLGG038_D	WGS	Tumor	2089762652	1977140982	0.946108	64993827	0.0328726	0.99392	0.98415	0.95018	0.77385
SJLGG038	SJLGG038_G	WGS	Germline	1552449874	1490776484	0.960274	43342538	0.0290738	0.99347	0.97686	0.88863	0.48076
SJLGG038	SJLGG038_D	WES	Tumor	178333734	177142372	0.993319	87864050	0.496008	0.92173	0.83625	0.72582	0.57124
SJLGG038	SJLGG038_G	WES	Germline	171244530	169711262	0.991046	111418102	0.656516	0.90622	0.75718	0.58977	0.40269
SJLGG038	SJLGG038_D	RNA-Seq	Tumor	107371702	105458657	0.982183	48071118	0.455829	0.60702	0.4664	0.35631	0.24336
SJLGG039	SJLGG039_D	WGS	Tumor	1837701014	1757780667	0.956511	51175011	0.0291134	0.9922	0.97482	0.91993	0.67392
SJLGG039	SJLGG039_G	WGS	Germline	2143961158	2056815189	0.959353	87818823	0.0426965	0.99329	0.98162	0.94448	0.77225
SJLGG039	SJLGG039_D	WES	Tumor	534204906	528708998	0.989712	329131614	0.622519	0.94755	0.90972	0.84928	0.74606
SJLGG039	SJLGG039_G	WES	Germline	245759778	241145549	0.981225	142640706	0.591513	0.94641	0.89504	0.8086	0.65783
SJLGG039	SJLGG039_D	RNA-Seq	Tumor	114364874	112424943	0.983037	44412486	0.395041	0.62259	0.48748	0.37925	0.26273
SJMB002	SJMB002_D	WGS	Tumor	1168303068	1118485832	0.957359	35420612	0.0316684	0.99366	0.92148	0.71396	0.15967
SJMB002	SJMB002_H	WGS	Germline	1457986080	1391367685	0.954308	29374242	0.0211118	0.99587	0.96741	0.8492	0.38433
SJMB002	SJMB002_D	WES	Tumor	249443092	246786369	0.989349	62411493	0.252897	0.94811	0.93493	0.91829	0.88187
SJMB002	SJMB002_H	WES	Germline	517612488	510185926	0.985652	216047725	0.423469	0.95831	0.951	0.94441	0.93351
SJMB002	SJMB002_D	RNA-Seq	Tumor	62313656	61246720	0.982878	7770183	0.126867	0.52599	0.38003	0.27911	0.18297
SJMB009	SJMB009_E	WGS	Tumor	1192067728	1140270827	0.956549	35696908	0.0313056	0.98768	0.91273	0.68244	0.16553
SJMB009	SJMB009_H	WGS	Germline	1036594980	986974644	0.952131	25977436	0.0263203	0.9743	0.8083	0.4429	0.04696
SJMB009	SJMB009_E	WES	Tumor	218810194	215062847	0.982874	54409642	0.252994	0.94599	0.93027	0.9107	0.86659
SJMB009	SJMB009_H	WES	Germline	151850138	149778642	0.986358	50777357	0.339016	0.94515	0.92126	0.8834	0.79296
SJMB009	SJMB009_E	RNA-Seq	Tumor	83505340	81644605	0.977717	8451391	0.103514	0.50655	0.37417	0.28525	0.19657
SJMB028	SJMB028_D	WGS	Tumor	1139326836	1088666645	0.955535	30699029	0.0281987	0.98924	0.89365	0.65195	0.10183
SJMB028	SJMB028_H	WGS	Germline	1281986958	1229730298	0.959238	40500544	0.0329345	0.99414	0.94786	0.78464	0.21621
SJMB028	SJMB028_D	WES	Tumor	146571184	144082306	0.983019	47932992	0.332678	0.94465	0.9137	0.86329	0.75198
SJMB028	SJMB028_H	WES	Germline	162305956	160509005	0.988929	39264775	0.244627	0.94751	0.92759	0.89882	0.83086
SJMB028	SJMB028_D	RNA-Seq	Tumor	113764720	112537456	0.989212	14987714	0.13318	0.63087	0.5452	0.47719	0.39315
SJMB030020	SJMB030020_D1	WGS	Tumor	1407659496	1362353130	0.967814	54808147	0.0402305	0.99123	0.9076	0.67384	0.20799
SJMB030020	SJMB030020_G1	WGS	Germline	1102270748	1053853454	0.956075	29584050	0.0280723	0.99165	0.91586	0.62702	0.06913
SJMB030020	SJMB030020_D1	WES	Tumor	175155018	172686341	0.985906	51166168	0.296295	0.94966	0.92679	0.89099	0.80773
SJMB030020	SJMB030020_G1	WES	Germline	213769096	211676940	0.990213	42165417	0.199197	0.95282	0.93988	0.92334	0.88495
SJMB030020	SJMB030020_D1	RNA-Seq	Tumor	120534725	115817632	0.960865	25505598	0.220222	0.52615	0.40623	0.32498	0.23634
SJMB030021	SJMB030021_D1	WGS	Tumor	1375959714	1310149326	0.952171	46941443	0.0358291	0.98651	0.90184	0.68786	0.27514
SJMB030021	SJMB030021_G1	WGS	Germline	1335123794	1271165438	0.952096	38436419	0.0302371	0.99424	0.95301	0.81687	0.28808
SJMB030021	SJMB030021_D1	WES	Tumor	123351690	121710302	0.986693	32722700	0.268857	0.93933	0.89925	0.83289	0.6921
SJMB030021	SJMB030021_G1	WES	Germline	148644446	146785041	0.987491	50902116	0.34678	0.94531	0.91946	0.87877	0.78209
SJMB030021	SJMB030021_D1	RNA-Seq	Tumor	105981290	103325265	0.974939	17924210	0.173474	0.62278	0.48934	0.38767	0.27862
SJMB067	SJMB067_D	WGS	Tumor	1023723348	988119612	0.965221	26622368	0.0269425	0.97976	0.83673	0.49138	0.08187
SJMB067	SJMB067_H	WGS	Germline	1291370036	1240697042	0.96076	34730305	0.0279926	0.99251	0.96959	0.80758	0.22384
SJMB067	SJMB067_D	WES	Tumor	206987046	204775879	0.989317	57540058	0.28099	0.94883	0.93144	0.90675	0.85063
SJMB067	SJMB067_H	WES	Germline	155231534	153383875	0.988097	51747339	0.337371	0.94294	0.92138	0.88893	0.80922
SJMB067	SJMB067_D	RNA-Seq	Tumor	75619012	74700241	0.98785	10023858	0.134188	0.56874	0.45968	0.37534	0.27972
SJMEL001004	SJMEL001004_D2	WGS	Tumor	1154900962	1104826785	0.956642	36542659	0.0330755	0.9911	0.87327	0.55357	0.14406
SJMEL001004	SJMEL001004_G2	WGS	Germline	1219658748	1167237963	0.95702	37526243	0.0321496	0.99351	0.93055	0.6762	0.16217
SJMEL001004	SJMEL001004_D2	WES	Tumor	205202632	202273345	0.985725	32065468	0.158525	0.9515	0.93716	0.91757	0.87308
SJMEL001004	SJMEL001004_G2	WES	Germline	137849594	136226790	0.988228	19677930	0.14445	0.94658	0.92439	0.88864	0.80342
SJMEL001004	SJMEL001004_D2	RNA-Seq	Tumor	121111448	119405497	0.985914	43897685	0.367635	0.59577	0.49028	0.40958	0.31782
SJMLL001	SJMLL001_D	WGS	Tumor	1927700002	1711903189	0.888055	60462319	0.0353188	0.99301	0.96969	0.87687	0.56134
SJMLL001	SJMLL001_G	WGS	Germline	2148869532	2058438092	0.957917	161644071	0.0785275	0.99393	0.98404	0.95184	0.79441
SJMLL001	SJMLL001_D	WES	Tumor	291267122	288365132	0.990037	181515715	0.629465	0.94177	0.89555	0.82126	0.6918
SJMLL001	SJMLL001_G	WES	Germline	180327576	178822647	0.991654	99455863	0.55617	0.927	0.8181	0.68865	0.522
SJMLL001	SJMLL001_D	RNA-Seq	Tumor	742279586	732818796	0.987254	452892631	0.618014	0.65411	0.6068	0.57632	0.54297
SJMLL002	SJMLL002_D	WGS	Tumor	2386389796	2271284649	0.951766	215016924	0.0946675	0.99596	0.98252	0.94598	0.81263
SJMLL002	SJMLL002_G	WGS	Germline	2272381062	2169353558	0.954661	119209660	0.0549517	0.99686	0.98615	0.95246	0.83059
SJMLL002	SJMLL002_D	WES	Tumor	353706210	348399651	0.984997	189835613	0.544879	0.95415	0.94067	0.92078	0.87346
SJMLL002	SJMLL002_G	WES	Germline	133845136	132578800	0.990539	73235536	0.552393	0.90842	0.76354	0.60891	0.42682
SJMLL002	SJMLL002_D	RNA-Seq	Tumor	780252220	769753807	0.986545	481734805	0.62583	0.67636	0.62737	0.59399	0.55558
SJMLL004	SJMLL004_D	WGS	Tumor	2215035624	2121409057	0.957731	132873686	0.0626346	0.99642	0.98168	0.93792	0.78805
SJMLL004	SJMLL004_G	WGS	Germline	1976309866	1881555819	0.952055	102670479	0.0545668	0.99509	0.97056	0.89692	0.67319
SJMLL004	SJMLL004_D	WES	Tumor	368413150	364867566	0.990376	232352108	0.636812	0.94901	0.91217	0.8531	0.74564
SJMLL004	SJMLL004_G	WES	Germline	128013686	126662050	0.989441	72919938	0.575705	0.90499	0.75243	0.58507	0.39441
SJMLL004	SJMLL004_D	RNA-Seq	Tumor	122981034	121423546	0.987336	33853646	0.278806	0.56001	0.50301	0.45748	0.39715
SJMLL014	SJMLL014_D	WGS	Tumor	2174600160	2088377301	0.96035	87723119	0.0420054	0.9932	0.98159	0.95061	0.81472
SJMLL014	SJMLL014_G	WGS	Germline	1989527414	1909427871	0.959739	145132245	0.0760082	0.99352	0.97914	0.92923	0.71362
SJMLL014	SJMLL014_D	WES	Tumor	406564110	403314307	0.992007	249104539	0.617644	0.94973	0.91891	0.8674	0.77192
SJMLL014	SJMLL014_G	WES	Germline	168610540	167173519	0.991477	96153017	0.575169	0.9244	0.81265	0.68118	0.51184
SJMLL014	SJMLL014_D	RNA-Seq	Tumor	118873166	116552839	0.980481	53268776	0.457035	0.50398	0.40958	0.33144	0.23895
SJMLL019	SJMLL019_D	WGS	Tumor	2272186266	2178466964	0.958754	88349009	0.0405556	0.99358	0.98327	0.95816	0.85199
SJMLL019	SJMLL019_G	WGS	Germline	1857427334	1776632175	0.956502	90135572	0.050734	0.99251	0.97446	0.91427	0.65629
SJMLL019	SJMLL019_D	WES	Tumor	532404632	528246079	0.992189	331947241	0.628395	0.95456	0.93082	0.89081	0.81285
SJMLL019	SJMLL019_G	WES	Germline	116136360	115016083	0.990354	64413365	0.560038	0.89749	0.73095	0.55604	0.36709
SJMLL019	SJMLL019_D	RNA-Seq	Tumor	148077458	145698468	0.983934	79462308	0.545389	0.51302	0.4299	0.3628	0.28244
SJMLL030007	SJMLL030007_D1	WGS	Tumor	1239587340	1190814755	0.960654	34764124	0.0291936	0.99371	0.96708	0.76081	0.17167
SJMLL030007	SJMLL030007_G1	WGS	Germline	1339140758	1275834195	0.952726	35400534	0.027747	0.99339	0.9615	0.74824	0.24869
SJMLL030007	SJMLL030007_D1	WES	Tumor	189944574	187381904	0.986508	20281872	0.108238	0.95194	0.93794	0.91566	0.8589
SJMLL030007	SJMLL030007_G1	WES	Germline	194406724	192259037	0.988953	21484927	0.11175	0.95209	0.93955	0.92052	0.87327
SJMLL030007	SJMLL030007_D1	RNA-Seq	Tumor	85888492	85039752	0.990118	24088090	0.283257	0.51169	0.42292	0.35015	0.26428
SJMPNST030013	SJMPNST030013_D1	WGS	Tumor	1013404720	965671620	0.952898	27418759	0.0283935	0.98881	0.87511	0.45495	0.03035
SJMPNST030013	SJMPNST030013_G1	WGS	Germline	1252767768	1181343582	0.942987	42989818	0.0363906	0.99122	0.92671	0.64443	0.17434
SJMPNST030013	SJMPNST030013_D1	WES	Tumor	159792334	157226071	0.98394	35177382	0.223738	0.94271	0.92345	0.89526	0.82709
SJMPNST030013	SJMPNST030013_G1	WES	Germline	200608168	198013664	0.987067	27695587	0.139867	0.95299	0.94111	0.9254	0.88828
SJMPNST030013	SJMPNST030013_D1	RNA-Seq	Tumor	107026214	105270413	0.983595	35941062	0.341417	0.62155	0.499	0.40952	0.31202
SJNBL030002	SJNBL030002_D1	WGS	Tumor	1046945752	998532633	0.953758	31287048	0.031333	0.98919	0.8841	0.51661	0.05634
SJNBL030002	SJNBL030002_G1	WGS	Germline	1258970822	1199164741	0.952496	42164269	0.0351614	0.99455	0.94729	0.75567	0.1926
SJNBL030002	SJNBL030002_D1	WES	Tumor	194136742	192209714	0.990074	19345628	0.100649	0.95543	0.93991	0.91449	0.85151
SJNBL030002	SJNBL030002_G1	WES	Germline	199396764	197863803	0.992312	21739374	0.10987	0.95627	0.94185	0.91809	0.86076
SJNBL030002	SJNBL030002_D1	RNA-Seq	Tumor	162023934	160315380	0.989455	34860818	0.217451	0.66701	0.56271	0.48489	0.39596
SJNBL030003	SJNBL030003_D1	WGS	Tumor	1222438856	1170403451	0.957433	36137578	0.0308762	0.99232	0.93245	0.66576	0.17285
SJNBL030003	SJNBL030003_G1	WGS	Germline	936551796	904514381	0.965792	31436224	0.0347548	0.9921	0.89536	0.41491	0.01654
SJNBL030003	SJNBL030003_D1	WES	Tumor	170202140	168935164	0.992556	16052617	0.0950224	0.95121	0.9335	0.90271	0.8298
SJNBL030003	SJNBL030003_G1	WES	Germline	220135458	218000641	0.990302	21034300	0.0964873	0.95498	0.94331	0.92525	0.87747
SJNBL030003	SJNBL030003_D1	RNA-Seq	Tumor	181947456	179897903	0.988735	44387797	0.246739	0.6811	0.59369	0.52875	0.45205
SJNBL030014	SJNBL030014_D1	WGS	Tumor	1242978712	1190105229	0.957462	38389610	0.0322573	0.99321	0.95575	0.76332	0.18823
SJNBL030014	SJNBL030014_G1	WGS	Germline	1317420784	1255253132	0.952811	38240213	0.0304641	0.99323	0.96049	0.74333	0.20974
SJNBL030014	SJNBL030014_D1	WES	Tumor	157773320	156110762	0.989462	20948544	0.13419	0.94629	0.92616	0.89259	0.81141
SJNBL030014	SJNBL030014_G1	WES	Germline	110933894	109990135	0.991493	16536949	0.150349	0.93786	0.90436	0.84416	0.70349
SJNBL030014	SJNBL030014_D1	RNA-Seq	Tumor	65289626	64048264	0.980987	11587805	0.180923	0.56669	0.43966	0.35119	0.25662
SJNBL101	SJNBL101_D	WGS	Tumor	1398533220	1343402566	0.96058	35339985	0.0263063	0.99513	0.94857	0.79775	0.31517
SJNBL101	SJNBL101_H	WGS	Germline	827397338	786351984	0.950392	21843304	0.027778	0.96924	0.70753	0.19755	0.00454
SJNBL101	SJNBL101_D	WES	Tumor	158644054	157107982	0.990317	22292709	0.141894	0.94832	0.92702	0.8929	0.81292
SJNBL101	SJNBL101_H	WES	Germline	114150028	113183812	0.991536	15231324	0.134572	0.94141	0.90768	0.84918	0.72034
SJNBL101	SJNBL101_D	RNA-Seq	Tumor	88611398	87585704	0.988425	22859953	0.261001	0.61021	0.49538	0.41113	0.31519
SJNBL105	SJNBL105_D	WGS	Tumor	1249672336	1187140523	0.949961	35354064	0.0297809	0.99382	0.92999	0.69774	0.15897
SJNBL105	SJNBL105_H	WGS	Germline	1257108860	1181744963	0.94005	33609659	0.0284407	0.9913	0.90883	0.62118	0.15301
SJNBL105	SJNBL105_D	WES	Tumor	153485064	152013033	0.990409	21695463	0.142721	0.94889	0.9269	0.89006	0.80243
SJNBL105	SJNBL105_H	WES	Germline	95429642	94586016	0.99116	16768769	0.177286	0.93424	0.88387	0.79783	0.62048
SJNBL105	SJNBL105_D	RNA-Seq	Tumor	93968426	92679166	0.98628	26145061	0.282103	0.60574	0.47372	0.37328	0.26397
SJNBL107	SJNBL107_D	WGS	Tumor	1323061898	1263465643	0.954956	40630488	0.032158	0.9885	0.90821	0.66315	0.26498
SJNBL107	SJNBL107_H	WGS	Germline	1121339420	1080918281	0.963953	29550963	0.0273388	0.99343	0.96768	0.74218	0.09131
SJNBL107	SJNBL107_D	WES	Tumor	240345642	232825933	0.968713	52739974	0.226521	0.94677	0.9324	0.916	0.88287
SJNBL107	SJNBL107_H	WES	Germline	521341284	511407792	0.980946	202113151	0.395209	0.95789	0.95143	0.94568	0.93666
SJNBL107	SJNBL107_D	RNA-Seq	Tumor	79118633	77595590	0.98075	12329959	0.1589	0.60167	0.49057	0.4117	0.32326
SJNBL110	SJNBL110_D	WGS	Tumor	1233252592	1176229510	0.953762	35905037	0.0305255	0.99048	0.92509	0.70826	0.17819
SJNBL110	SJNBL110_H	WGS	Germline	1317042984	1249802189	0.948946	39093710	0.0312799	0.99339	0.93936	0.72944	0.22879
SJNBL110	SJNBL110_D	WES	Tumor	157378860	155987650	0.99116	19735978	0.126523	0.94818	0.92617	0.89094	0.81064
SJNBL110	SJNBL110_H	WES	Germline	134728752	133699226	0.992359	16244597	0.121501	0.94586	0.92103	0.87845	0.77855
SJNBL110	SJNBL110_D	RNA-Seq	Tumor	100886016	99010477	0.981409	12117680	0.122388	0.54958	0.40557	0.31117	0.21911
SJNBL117	SJNBL117_D	WGS	Tumor	1210790694	1154215295	0.953274	26079832	0.0225953	0.98947	0.89266	0.61859	0.12491
SJNBL117	SJNBL117_G	WGS	Germline	1210757826	1147019648	0.947357	32426621	0.0282703	0.98942	0.90077	0.61541	0.14032
SJNBL117	SJNBL117_D	WES	Tumor	250937798	247716079	0.987161	39632289	0.159991	0.95465	0.94365	0.92956	0.89728
SJNBL117	SJNBL117_G	WES	Germline	131048582	129611888	0.989037	16845822	0.129971	0.94462	0.91949	0.87762	0.77921
SJNBL117	SJNBL117_D	RNA-Seq	Tumor	77082832	76336008	0.990311	10502681	0.137585	0.57965	0.45827	0.36972	0.27314
SJOS001	SJOS001_M	WGS	Tumor	1341349042	1289150186	0.961085	33016013	0.0256107	0.98346	0.88181	0.663	0.27358
SJOS001	SJOS001_G	WGS	Germline	1120919994	1064281845	0.949472	32863713	0.0308788	0.97823	0.79381	0.46868	0.08401
SJOS001	SJOS001_M	WES	Tumor	187281392	185907417	0.992664	19346580	0.104066	0.95317	0.93083	0.89473	0.81858
SJOS001	SJOS001_G	WES	Germline	94412376	93259846	0.987793	19955281	0.213975	0.93627	0.88763	0.80137	0.61512
SJOS001	SJOS001_M	RNA-Seq	Tumor	208508978	205087535	0.983591	35447059	0.172839	0.6707	0.59546	0.53593	0.464
SJOS013	SJOS013_D	WGS	Tumor	1456668868	1401716682	0.962275	44352155	0.0316413	0.99321	0.95854	0.78337	0.3668
SJOS013	SJOS013_H	WGS	Germline	1227012450	1170157375	0.953664	45838792	0.0391732	0.9913	0.91633	0.62501	0.16819
SJOS013	SJOS013_D	WES	Tumor	180097472	178793388	0.992759	18598785	0.104024	0.95181	0.93505	0.90624	0.83765
SJOS013	SJOS013_H	WES	Germline	160732458	159338090	0.991325	20861142	0.130924	0.94954	0.93382	0.91136	0.85781
SJOS013	SJOS013_D	RNA-Seq	Tumor	197655188	194063431	0.981828	45991405	0.236992	0.6894	0.612	0.55425	0.48465
SJPHALL003	SJPHALL003_D	WGS	Tumor	1342441028	1287183487	0.958838	40333599	0.0313348	0.99377	0.97058	0.81735	0.26711
SJPHALL003	SJPHALL003_G	WGS	Germline	981528358	926429071	0.943864	23691299	0.0255727	0.98262	0.76411	0.33159	0.02166
SJPHALL003	SJPHALL003_D	WES	Tumor	111549410	110377706	0.989496	13105209	0.118731	0.93485	0.87643	0.78581	0.63366
SJPHALL003	SJPHALL003_G	WES	Germline	100184772	99290243	0.991071	19835096	0.199769	0.93591	0.88121	0.7875	0.61189
SJPHALL003	SJPHALL003_D	RNA-Seq	Tumor	125013266	123736411	0.989786	32257935	0.260699	0.56357	0.51048	0.46731	0.40761
SJPHALL005	SJPHALL005_D	WGS	Tumor	1806141772	1383174223	0.765817	75718537	0.0547426	0.99175	0.93504	0.70121	0.28754
SJPHALL005	SJPHALL005_G	WGS	Germline	1391281558	1336388494	0.960545	35750098	0.0267513	0.99375	0.97146	0.81839	0.34199
SJPHALL005	SJPHALL005_D	WES	Tumor	99927026	98930001	0.990022	41110325	0.41555	0.88581	0.72031	0.56052	0.39438
SJPHALL005	SJPHALL005_G	WES	Germline	172668344	169926592	0.984121	56648664	0.333371	0.94442	0.8976	0.82486	0.70345
SJPHALL005	SJPHALL005_D	RNA-Seq	Tumor	117198902	115202639	0.982967	54175066	0.470259	0.53344	0.46047	0.40079	0.32611
SJPHCML030001	SJPHCML030001_D1	WGS	Tumor	1368792324	1287105417	0.940322	27546096	0.0214016	0.98777	0.89023	0.62812	0.2567
SJPHCML030001	SJPHCML030001_G1	WGS	Germline	994714482	938437319	0.943424	23522103	0.0250652	0.97736	0.76076	0.35969	0.03742
SJPHCML030001	SJPHCML030001_D1	WES	Tumor	78478506	77751075	0.990731	8475156	0.109004	0.92283	0.83334	0.70264	0.50384
SJPHCML030001	SJPHCML030001_G1	WES	Germline	155137142	153868870	0.991825	29558889	0.192104	0.94973	0.91678	0.86041	0.74914
SJPHCML030001	SJPHCML030001_D1	RNA-Seq	Tumor	142153732	140929124	0.991385	68794248	0.488148	0.55488	0.47487	0.40855	0.32171
SJPML030005	SJPML030005_D1	WGS	Tumor	1173957086	1125925550	0.959086	32275944	0.0286661	0.99198	0.91887	0.64343	0.13222
SJPML030005	SJPML030005_G1	WGS	Germline	1174661088	1125592035	0.958227	30373269	0.0269843	0.99103	0.90962	0.62348	0.13382
SJPML030005	SJPML030005_D1	WES	Tumor	188169776	186059011	0.988783	22031413	0.118411	0.95423	0.93968	0.91738	0.86369
SJPML030005	SJPML030005_G1	WES	Germline	210523964	208108275	0.988525	23900795	0.114848	0.95497	0.94293	0.92489	0.87996
SJPML030005	SJPML030005_D1	RNA-Seq	Tumor	120982104	119919886	0.99122	34302380	0.286044	0.55678	0.49774	0.45368	0.39796
SJRB002	SJRB002_D	WGS	Tumor	1320644856	1261353165	0.955104	23602557	0.0187121	0.99145	0.93981	0.70045	0.24505
SJRB002	SJRB002_G	WGS	Germline	1082540552	1039754621	0.960476	16354727	0.0157294	0.99167	0.9221	0.56491	0.06161
SJRB002	SJRB002_D	WES	Tumor	157319448	152834236	0.97149	41613889	0.272281	0.94426	0.92204	0.8873	0.80445
SJRB002	SJRB002_G	WES	Germline	251513802	245526476	0.976195	64889256	0.264286	0.94744	0.93522	0.92156	0.89276
SJRB002	SJRB002_D	RNA-Seq	Tumor	171876094	168522206	0.980487	22258561	0.132081	0.66325	0.56571	0.48894	0.3952
SJRB031	SJRB031_D	WGS	Tumor	1209976326	1161760456	0.960151	19657595	0.0169205	0.99158	0.94152	0.72395	0.23087
SJRB031	SJRB031_G	WGS	Germline	1310404286	1250912404	0.9546	22380697	0.0178915	0.99262	0.95259	0.72092	0.23817
SJRB031	SJRB031_D	WES	Tumor	159095944	153786053	0.966625	46747456	0.303977	0.94296	0.91726	0.87567	0.78096
SJRB031	SJRB031_G	WES	Germline	188799946	184756084	0.978581	54497083	0.294968	0.94348	0.92615	0.90269	0.84754
SJRB031	SJRB031_D	RNA-Seq	Tumor	104117462	102563258	0.985073	9298819	0.0906642	0.59188	0.48331	0.40633	0.31934
SJRB051	SJRB051_D	WGS	Tumor	1479415420	1405889696	0.950301	34094776	0.0242514	0.99577	0.96384	0.84328	0.40051
SJRB051	SJRB051_G	WGS	Germline	1497197832	1413084952	0.94382	43244260	0.0306027	0.9936	0.94075	0.74104	0.34175
SJRB051	SJRB051_D	WES	Tumor	207963844	200866168	0.965871	46883262	0.233405	0.95237	0.93613	0.91428	0.86696
SJRB051	SJRB051_G	WES	Germline	217510248	212005686	0.974693	53286956	0.251347	0.9475	0.93261	0.91341	0.87098
SJRB051	SJRB051_D	RNA-Seq	Tumor	124542852	121762663	0.977677	9524943	0.0782255	0.5857	0.47678	0.39993	0.31529
SJRHB007	SJRHB007_D	WGS	Tumor	1404739286	1347751696	0.959432	43056739	0.0319471	0.99387	0.94564	0.77917	0.33395
SJRHB007	SJRHB007_G	WGS	Germline	1325734918	1266199874	0.955093	41730939	0.0329576	0.99452	0.94787	0.76088	0.25646
SJRHB007	SJRHB007_D	WES	Tumor	158764280	157575577	0.992513	15648234	0.0993062	0.95171	0.93024	0.89329	0.8094
SJRHB007	SJRHB007_G	WES	Germline	189005430	187606891	0.992601	20100332	0.107141	0.95499	0.94003	0.91506	0.85448
SJRHB007	SJRHB007_D	RNA-Seq	Tumor	140844848	139478853	0.990301	32995271	0.236561	0.6363	0.53765	0.46343	0.37549
SJRHB010	SJRHB010_D	WGS	Tumor	1440636464	1383046483	0.960025	28200363	0.02039	0.99526	0.96064	0.81252	0.35263
SJRHB010	SJRHB010_H	WGS	Germline	1302381878	1248070883	0.958299	35972884	0.0288228	0.99463	0.95301	0.77627	0.24627
SJRHB010	SJRHB010_D	WES	Tumor	227755870	221627347	0.973092	30661156	0.138346	0.95404	0.94164	0.92454	0.88476
SJRHB010	SJRHB010_H	WES	Germline	122901920	121909873	0.991928	15554313	0.127589	0.94314	0.91329	0.86263	0.74635
SJRHB010	SJRHB010_D	RNA-Seq	Tumor	108054352	106919955	0.989502	28095912	0.262775	0.62759	0.54115	0.47438	0.39268
SJRHB013	SJRHB013_D	WGS	Tumor	1820724972	1714108517	0.941443	37709119	0.0219993	0.99231	0.96019	0.819	0.4905
SJRHB013	SJRHB013_H	WGS	Germline	1112682404	1066200623	0.958225	30051994	0.0281861	0.99153	0.92427	0.57848	0.06976
SJRHB013	SJRHB013_D	WES	Tumor	153628252	151714818	0.987545	21174504	0.139568	0.94307	0.92445	0.89667	0.8287
SJRHB013	SJRHB013_H	WES	Germline	187679846	185814189	0.990059	19361446	0.104198	0.95207	0.93953	0.92124	0.87507
SJRHB013	SJRHB013_D	RNA-Seq	Tumor	95475746	94669810	0.991559	27075203	0.285996	0.60192	0.48094	0.39157	0.29545
SJSS030012	SJSS030012_D1	WGS	Tumor	1190192158	1131882645	0.951008	37240127	0.032901	0.99117	0.91435	0.63792	0.12242
SJSS030012	SJSS030012_G1	WGS	Germline	1233652196	1169269791	0.947812	37609557	0.032165	0.99203	0.92793	0.69449	0.152
SJSS030012	SJSS030012_D1	WES	Tumor	292161256	288607658	0.987837	45921379	0.159114	0.95709	0.94814	0.93741	0.91399
SJSS030012	SJSS030012_G1	WES	Germline	100320062	98484178	0.9817	16442637	0.166957	0.93653	0.89161	0.8135	0.64666
SJSS030012	SJSS030012_D1	RNA-Seq	Tumor	80894786	79213566	0.979217	17827421	0.225055	0.56087	0.45216	0.37283	0.28744
SJSS030017	SJSS030017_D1	WGS	Tumor	1151823608	1081783905	0.939192	42672110	0.0394461	0.98267	0.81474	0.48022	0.12028
SJSS030017	SJSS030017_G1	WGS	Germline	1068075164	1016698246	0.951898	34195852	0.0336342	0.98704	0.85819	0.50045	0.06678
SJSS030017	SJSS030017_D1	WES	Tumor	202192932	189117723	0.935333	47452867	0.250917	0.94367	0.92131	0.89302	0.83585
SJSS030017	SJSS030017_G1	WES	Germline	530169044	510813428	0.963492	181655302	0.35562	0.96049	0.95298	0.94619	0.93557
SJSS030017	SJSS030017_D1	RNA-Seq	Tumor	64426488	63376837	0.983708	14830568	0.234006	0.51464	0.39698	0.3175	0.23568
SJTALL030	SJTALL030_D	WGS	Tumor	1044717606	1000037804	0.957233	28625437	0.0286244	0.99123	0.90053	0.55178	0.05138
SJTALL030	SJTALL030_G	WGS	Germline	1323032766	1266845880	0.957532	39829053	0.0314395	0.99668	0.9622	0.82673	0.28335
SJTALL030	SJTALL030_D	WES	Tumor	106269838	105130683	0.989281	11965423	0.113815	0.93589	0.86993	0.76893	0.60353
SJTALL030	SJTALL030_G	WES	Germline	87806200	87045928	0.991341	17526175	0.201344	0.93111	0.85769	0.74164	0.54623
SJTALL030	SJTALL030_D	RNA-Seq	Tumor	69065047	67296877	0.974398	13243738	0.196796	0.51627	0.43381	0.36128	0.27076
SJTALL077	SJTALL077_D	WGS	Tumor	1503191840	1443679401	0.960409	43726730	0.0302884	0.99617	0.97376	0.89453	0.48312
SJTALL077	SJTALL077_H	WGS	Germline	1106027706	1066947764	0.964666	34027328	0.0318922	0.99491	0.95063	0.76078	0.10948
SJTALL077	SJTALL077_D	WES	Tumor	97678312	96634943	0.989318	10797884	0.111739	0.93147	0.85844	0.75147	0.58177
SJTALL077	SJTALL077_H	WES	Germline	89859072	89093394	0.991479	15507172	0.174055	0.93089	0.84966	0.72556	0.5287
SJTALL077	SJTALL077_D	RNA-Seq	Tumor	80788644	79563246	0.984832	29469280	0.370388	0.50113	0.40436	0.32838	0.24028
