# Supplementary material for: Clinical cancer genomic profiling by three-platform sequencing of whole genome, whole exome and transcriptome
Source: Nat Commun. 2018 Sep 27;9:3962. doi: 10.1038/s41467-018-06485-7 (PMC6160438; doi:10.1038/s41467-018-06485-7)
Supplement: Supplementary file 8 — Supplementary Data 5 [file 41467_2018_6485_MOESM8_ESM.xlsx]

## Sheet: 5.GERMLINE_CANCER_GENES
HGNC Symbol	cyto	EntrezID	OMIM_ID	SJ Selection Rationale
ALK	2p23	238	105590	Familial Neuroblastoma
APC	5q21-q22	324	611731	Familial Adenomatous Polyposis
BAP1	3p21.1	8314	603089	Melanocytic Tumor Syndrome; Familial Uveal Melanoma
BMPR1A	10q22.3	657	601299	Hereditary Mixed Polyposis Syndrome
BRAF	7q34	673	164757	Cardiofaciocutaneous syndrome;Noonan Syndrome 7, Established proto-oncogene implicated in lung adenocarcinoma, melanomas, nonsmall cell lung cancer.
BRCA1	17q21.31	672	113705	Hereditary Breast and Ovarian Cancer
BRCA2	13q13.1	675	600185	Hereditary Breast Cancer;Hereditary Ovariant Cancer
CBL	11q23.3	867	165360	Noonan syndrome;CBL associated Juvenile Myelomonocytic Leukemia and Developmental Anomalie
CDC73	1q25	79577	607393	Hyperparathyroidism-Jaw Tumor Syndrome
CDH1	16q22.1	999	192090	Hereditary Diffuse Gastric Cancer;Familial Lobular Breast Cancer
CDK4	12q13	1019	123829	Hereditary Melanoma
CDKN1C	11p15.5	1028	600856	Beckwith-Wiedemann syndrome
CDKN2A	9p21	1029	600160	Familial Malignant Melanomal;Nervous system Tumor Predisposition;Familial Uveal Melanoma
CEBPA	19q13.1	1050	116897	Familial Acute Myeloid Leukemia
DICER1	14q32.13	23405	606241	DICER1 syndrome;Familial Multinodular Goiter
EPCAM	2p21	4072	185535	Lynch Syndrome
FH	1q42.1	2271	136850	Hereditary Leiomyomatosis and Renal Cell Cancer
GATA2	3q21	2624	137295	Familial Myelodysplasia and Acute Myeloid Leukemia
HRAS	11p15.5	3265	190020	Costello Syndrome, including increased cancer predisposition;Rhabdomyosarcoma predisposition
KRAS	12p12.1	3845	190070	Noonan Syndrome, including increased risk for tumor development
MAP2K1	15q22.1-q22.33	5604	176872	Cardiofaciocutaneous syndrome, including increased cancer risk
MAP2K2	19p13.3	5605	601263	Cardiofaciocutaneous syndrome, including increased cancer risk
MAX	14q23	4149	154950	Familial Phenochromocytoma
MEN1	11q13	4221	613733	Multiple Endocrine Neoplasia
MLH1	3p22.3	4292	120436	Lynch Syndrome;CMMRD
MSH2	2p21	4436	609309	Lynch Syndrome;CMMRD
MSH6	2p16	2956	600678	Lynch Syndrome;CMMRD
MUTYH	1p34.1	4595	604933	Colorectal Cancer Predisposition
NF1	17q11.2	4763	613113	Neurofibromatosis
NF2	22q12.2	4771	607379	Acoustic neuroma
NRAS	1p13.2	4893	164790	Noonan Syndrome, including increased risk for tumor development
PALB2	16p12.2	79728	610355	Fanconi Anemia
PAX5	9p13.2	5079	167414	Familial Clustering of Acute Lymphoblastic Leukemia
PHOX2B	4p13	8929	603851	Familial Clustering of Neuroblastoma
PMS2	7p22.1	5395	600259	Lynch Syndrome / CMMRD
PRKAR1A	17q24.2	5573	188830	Carney Complex;Familial Primary Pigmented Nodular Adrenocortical Disease
PTCH1	9q22.1-q31	5727	601309	Gorlin Syndrome , including increased risk of benign and cancerous tumors (e.g. medulloblastoma)
PTEN	10q23	5728	601728	Cowden Syndrome, increased risk for cancers of the breast, thyroid, endometrium,colorectum,kidney, and skin (i.e. melanoma)
PTPN11	12q24.13	5781	176876	Noonan Syndrome, including increased risk for tumor development
RAF1	3p25	5894	164760	Noonan Syndrome, including increased risk for tumor development
RB1	13q14.2	5925	614041	Retinoblastoma
RET	10q11.2	5979	164761	Multiple Endocrine Neoplasia
RUNX1	21q22.3	861	151385	Platelet Disorder Associated with Myeloid Malignancy
SDHA	5p15	6389	600857	Gastrointestinal Stromal Tumors
SDHAF2	11q12.2	54949	613019	Familial Paraganglioma; Familial Pheochromocytoma
SDHB	1p36.1-p35	6390	185470	Familial Paraganglioma; Familial Pheochromocytoma
SDHC	1q23.3	6391	602413	Familial Paraganglioma; Familial Pheochromocytoma
SDHD	11q23	6392	602690	Familial Paraganglioma; Familial Pheochromocytoma
SHOC2	10q25	8036	602775	Noonan Syndrome, including increased risk for tumor development
SMAD4	18q21.1	4089	600993	Hereditary Hemorrhagic Telangiectasia; Juvenile Polyposis
SMARCA4	19p13.3	6597	603254	Ovarian Cancer Predisposition (small cell with hypercalcemia)
SMARCB1	22q11.23	6598	601607	Atypical Rhabdoid Tumor Predisposition
SOS1	2p21	6654	182530	Noonan Syndrome, including increased risk for tumor development
STK11	19p13.3	6794	602216	Peutz Jeghers Syndrome, including increased risk for cancers of the gastrointestinal tract, pancreas, cervix, ovary, and breast.
SUFU	10q24.32	51684	607035	SUFU Associated Medulloblastoma
TMEM127	2q11.2	55654	613403	Familial Pheochromocytoma
TP53	17p13.1	7157	191170	Li Fraumeni Syndrome
TSC1	9q34	7248	605284	Tuberous Sclerosis Type 1, including increased risk for brain cancer (giant cell astrocytoma) and pheochromocytomas;Lymphangioleiomyomatosis
TSC2	16p13.3	7249	191092	Tuberous Sclerosis Type 2; Lymphangioleiomyomatosis
VHL	3p25.3	7428	608537	Familial Paraganglioma; Familial Pheochromocytoma
WT1	11p13	7490	607102	Familial Wilm's Tumor
