# Supplementary material for: Clinical cancer genomic profiling by three-platform sequencing of whole genome, whole exome and transcriptome
Source: Nat Commun. 2018 Sep 27;9:3962. doi: 10.1038/s41467-018-06485-7 (PMC6160438; doi:10.1038/s41467-018-06485-7)
Supplement: Supplementary file 10 — Supplementary Data 7 [file 41467_2018_6485_MOESM10_ESM.xlsx]

## Sheet: 7A.ALL_PATHOLOGIC_FINDINGS
Case	Type	Gene/Locus	Abnormal Finding	Method of Prior Detection	Classification	Detected by Present Study	SNV/INDEL WGS	SNV/INDEL WES	SV CREST WGS	SV Cicero WES	SV Cicero RNA-Seq	CNV CONSERTING WGS	CNV Sequenza WES	FPKM Gene 1	FPKM Gene 2		Legend for columns H-N
SJALCL030011	Somatic SV	NPM1-ALK	Fusion	MolPath	P	Y			Y		Y			54.7635	5.1076		Value	Meaning
SJAML001417	Somatic INDEL	GATA2	R337fs		P	Y	Y	Y						40.2699			Y	Variant detected by this method.
SJAML001417	Somatic INDEL	SETD2	S1572fs		P	Y	Y	Y						25.453			Rescue	Variant was "rescued" by manual inspection. Rescued variants were not included in standalone platform assements.
SJAML001417	Somatic INDEL	WT1	R380fs		P	Y	Y	Y						8.629			Complex	Complex finding was the result of manual interpretation of multiple calls.
SJAML001417	Somatic INDEL/SV	FLT3	ITD	MolPath	P	Y	Rescue	Y		Y	Y			89.9825			Suggestive	WES CNV provided evidence for a fusion, but additional evidence such as FISH or RNA-Seq, would be required to report.
SJAML001417	Somatic SV	BCL11A-GRIP2	Fusion		LP	Y			Rescue		Y			20.9419	0.0042		N	WES CNV did not provide evidence for a variant.
SJAML001417	Somatic SV	NPM1-CCDC88A	Fusion	MolPath	P	Y			Complex		Y			147.071	26.1057
SJAML030004	Somatic SNV	NRAS	G12D		P	Y	Y	Y						24.5918
SJAML030004	Somatic SV	KAT6A-CREBBP	Fusion	Cyto	P	Y			Y		Y			13.5553	5.8729
SJAML030004	Somatic SV	HBS1L-MYB	Amplification / Disruption		U	Y			Y		Y	Y	N	7.6866	151.274
SJAML030006	Somatic INDEL	WT1	V379fs		P	Y	Y	Y						5.5172
SJAML030006	Somatic INDEL/SV	FLT3	ITD	Cyto,MolPath	P	Y			Y	Y	Y	Y	N	90.481
SJAML030006	Somatic LOH	chr13	LOH		P	Y						Y	Y
SJAML030006	Somatic SNV	BCOR	W1629*		P	Y	Y	Y						8.0907
SJAML030006	Somatic SV	DEK-NUP214	Fusion	Cyto,MolPath	P	Y			Y		Y			47.3784	8.4271
SJAML030023	Germline SNV	IDH1	R132H	MolPath	P	Y	Y	Rescue						21.8631
SJAML030023	Germline SNV	BCOR	G1168R		U	Y	Y	Rescue						12.7651
SJAML030023	Somatic INDEL	NPM1	W288fs		P	Y	Y	Y						233.206
SJAML030023	Somatic SNV	KIT	D812V		P	Y	Y	Y						98.4649
SJAML030024	Somatic INDEL	RAD21	Q474fs		P	Y	Y	Y						27.1015
SJAML030024	Somatic SNV	CEBPA	E59*		P	Y	Y	Rescue						93.5832
SJAML030024	Somatic SNV	IDH1	R132C	MolPath	P	Y	Y	Y						27.4008
SJAML030024	Somatic SNV	IDH1	R119W		U	Y	Y	Y						27.4008
SJAML030025	Somatic CNA	5q	Deletion, Arm-level	Cyto	P	Y			Y			Y	Y
SJAML030025	Somatic INDEL	BCOR	Y204fs		P	Y	Rescue	Y						14.2049
SJAML030025	Somatic SNV	U2AF1	S34F, R35Q -> SR>FQ		P	Y	Y	Y						12.9232
SJAML030025	Somatic SV / CNA	CDKN2A	Deletion or Disruption		P	Y			Complex			Y	Y	0
SJAML030025	Somatic SV / CNA	KDM6A	Deletion or Disruption		LP	Y			Y			Y	N	14.8791
SJASPS030009	Somatic SV	ASPSCR1-TFE3	Fusion	MolPath	P	Y			Y		Y			1.1372	2.9444
SJASPS030015	Somatic SV	ASPSCR1-TFE3	Fusion	MolPath	P	Y			Y		Y	Y	Suggestive	1.2769	7.2641
SJBALL021900	Somatic INDEL	SETD2	L1748_E1756fs		P	Y	Y	Y						25.2564
SJBALL021900	Somatic INDEL	SH2B3	R216fs		P	Y	Y							4.0536
SJBALL021900	Somatic SNV	ZFP36L2	K142N		LP	Y	Rescue	Y						46.0554
SJBALL021900	Somatic SNV	NRAS	G12D		P	Y	Y	Y						28.2965
SJBALL021900	Somatic SNV	SETD2	S1437*		P	Y	Y	Y						25.2564
SJBALL021900	Somatic SNV	STAG2	R216*		P	Y	Y	Y						57.6474
SJBALL021900	Somatic SV / CNA	chr21	Amplification	PCGP	P	Y			Y			Y	Y
SJBALL021900	Somatic SV / CNA	IKZF3	Deletion or Disruption		P	Y			Y			Y	Y	1.1358
SJBALL101	Somatic INDEL	ARID1A	P848fs		P	Y	Y	Y						14.9416
SJBALL101	Somatic SNV	NF1	R1241*		P	Y	Y	Y						7.8931
SJBALL101	Somatic SNV	IL7R	S185C		P	Y	Y	Y						119.868
SJBALL101	Somatic SV	KDM6A-PTK2B	Fusion		P	Y			Y		Y	Y	Suggestive	21.501	59.0274
SJBALL101	Somatic SV	P2RY8-CRLF2	Fusion	PCGP	P	Y			Y		Rescue	Rescue	Suggestive	29.5177	97.809
SJBALL101	Somatic SV / CNA	BTG1	Deletion or Disruption		LP	Y						Y	N	36.7404
SJBALL101	Somatic SV / CNA	chr21	Amplification		P	Y			Y			Y	Y
SJBALL101	Somatic SV / CNA	CREBBP	Deletion or Disruption		P	Y			Y			Y	N	10.7698
SJBALL101	Somatic SV / CNA	USP7	Deletion or Disruption		U	Y			Y			Y	N	21.1947
SJBALL204	Somatic SV	SSBP2-CSF1R	Fusion		P	Y			Y		Y	Y	Suggestive	27.0029	19.094
SJBALL204	Somatic SV / CNA	KDM6A	Deletion or Disruption		LP	Y			Y			Y	N	1.9087
SJBALL237	Somatic SNV	KRAS	I24N		LP	Y	Rescue	Y						14.0712
SJBALL237	Somatic SNV	KRAS	A146V	PCGP	P	Y	Y	Y						14.0712
SJBALL237	Somatic SV / CNA	CDKN2A	Deletion or Disruption		P	Y			Y			Y	Suggestive	1.1273
SJBALL237	Somatic SV / CNA	chr21	Amplification	PCGP	P	Y			Y			Y	Y
SJBALL237	Somatic SV / CNA	ETV6	Deletion or Disruption		P	Y			Y			Y	N	7.9903
SJBALL237	Somatic SV / CNA	RB1	Deletion or Disruption		P	Y			Y			Y	N	24.2035
SJCBF041	Somatic INDEL	KIT	Y418_R420>W		P	Y	Rescue	Y						60.1487
SJCBF041	Somatic SNV	NRAS	Q61K	MolPath, PCGP	P	Y	Rescue	Y						36.5907
SJCBF041	Somatic SV	CBFB-MYH11	Fusion	MolPath, PCGP	P	Y			Y		Y	Y	N	9.5514	1.4099
SJCBF100	Somatic INDEL	ZBTB7A	M324fs		LP	Y	Y	Y						6.0083
SJCBF100	Somatic INDEL	ASXL2	S524fs		P	Y	Y	Y						4.5935
SJCBF100	Somatic INDEL	WT1	G216fs		P	Y	Y	Y						2.454
SJCBF100	Somatic INDEL/SV	FLT3	ITD	MolPath, PCGP	P	Y				Y	Y			40.7014
SJCBF100	Somatic SNV	SMC3	S1116L		LP	Y	Rescue	Y						33.2657
SJCBF100	Somatic SNV	KIT	D812V		P	Y	Y	Y						59.089
SJCBF100	Somatic SV	RUNX1-RUNXT1	Fusion	MolPath, PCGP	P	Y			Rescue		Y			28.1871	22.7747
SJDOWN013	Germline CNA	chr21	Duplication, Whole Chromosome		P	Y						Y	Y
SJDOWN013	Somatic INDEL	CREBBP	F1440fs		P	Y	Rescue	Y						10.5692
SJDOWN013	Somatic INDEL	ETV6	I48fs		P	Y	Rescue	Y						34.2821
SJDOWN013	Somatic SNV	ETV6	E88*		P	Y	Y	Y						34.2821
SJDOWN013	Somatic SNV	JAK1	V658F	PCGP	P	Y	Y	Y						95.5922
SJDOWN013	Somatic SNV	SETD2	L1525R		U	Y	Y	Y						40.0452
SJDOWN013	Somatic SV	P2RY8-CRLF2	Fusion	PCGP	P	Y			Y		Rescue	Rescue	Suggestive	29.7986	55.9315
SJDOWN013	Somatic SV / CNA	CD200/BTLA	Deletion or Disruption		P	Y			Y			Y	N	31.7144	0.2874
SJDOWN013	Somatic SV / CNA	CREBBP	Deletion or Disruption		P	Y			Y			Y	N	10.5692
SJDOWN013	Somatic SV / CNA	EBF1	Deletion or Disruption		P	Y			Y			Y	Y	60.7237
SJDOWN013	Somatic SV / CNA	USP9X	Deletion or Disruption		LP	Y			Y			Y	N	7.6649
SJDSRCT030010	Somatic SV	EWSR1-WT1	Fusion	MolPath	P	Y			Y		Y			15.3324	9.6273
SJDSRCT030016	Somatic SV	EWSR1-WT1	Fusion	MolPath	P	Y			Y		Y			11.8843	14.7882
SJE2A001	Somatic SNV	TET2	A1381T		LP	Y	Y	Rescue						0.4941
SJE2A001	Somatic SV	TCF3-PBX1	Fusion	MolPath, PCGP	P	Y			Y		Y	Y	Suggestive	76.5217	34.4672
SJE2A007	Somatic SNV	SMC3	D882_E24splice		LP	Y	Rescue	Y						29.6203
SJE2A007	Somatic SV	TCF3-PBX1	Fusion	MolPath	P	Y			Y		Y	Y	Suggestive	79.4698	55.4167
SJE2A007	Somatic SV / CNA	PAX5	Deletion or Disruption		P	Y			Y					132.566
SJEPD003	Somatic SV	C11orf95-YAP1	Fusion	PCGP	P	Y			Y		Y			3.4849	89.7804
SJETV092	Somatic SNV	KRAS	T58I	MolPath, PCGP	P	Y	Y	Y						26.3873
SJETV092	Somatic SV	ETV6-RUNX1	Fusion	MolPath, PCGP	P	Y			Y		Y	Y	Suggestive	9.5888	6.4965
SJETV092	Somatic SV / CNA	PAX5	Deletion or Disruption		P	Y			Y			Y	N	42.0315
SJETV093	Somatic SNV	NRAS	G12D	MolPath, PCGP	P	Y	Y	Y						20.3989
SJETV093	Somatic SNV	KDM6A	G137V		U	Y	Y	Y						18.497
SJETV093	Somatic SV	ETV6-RUNX1	Fusion	MolPath, PCGP	P	Y			Y			Y	N	27.5283	25.023
SJETV093	Somatic SV / CNA	CDKN2A	Deletion or Disruption	MolPath, PCGP	P	Y						Y	N	2.0547
SJETV093	Somatic SV / CNA	NR3C2	Deletion or Disruption		P	Y			Y			Y	N	20.0866
SJETV093	Somatic SV / CNA	TBL1XR1	Deletion or Disruption		P	Y						Y	N	29.2592
SJETV093	Somatic SV / CNA	WHSC1	Deletion or Disruption		P	Y			Y			Y	N	17.3992
SJETV093	Somatic SV / CNA	DHX15	Deletion or Disruption		U	Y			Y					32.093
SJETV093	Somatic SV / CNA	TCF4	Deletion or Disruption		U	Y			Y			Y	N	67.6371
SJEWS001303	Somatic INDEL	STAG2	Y331fs		P	Y	Y	Y						14.7893
SJEWS001303	Somatic SV	EWSR1-ERG	Fusion	MolPath, PCGP	P	Y			Y		Y	Y	Suggestive	16.9561	6.0741
SJGIST030018	Germline SNV	SDHA	R31*		P	Y	Y	Y						1.8041
SJGIST030018	Somatic LOH	5p	LOH		P	Y						Y	Y
SJHGG001	Somatic CNA	17p	Deletion, Arm-level		P	Y			Y			Y	Y
SJHGG001	Somatic INDEL/SV	PDGFRA	ITD	PCGP	LP	Y			Y	Y				73.3611
SJHGG001	Somatic SNV	ASXL1	R693*		LP	Y	Y	Rescue						17.7564
SJHGG001	Somatic SNV	H3F3A	K28M	PCGP	P	Y	Y	Y						56.581
SJHGG001	Somatic SNV	TP53	R273C		P	Y	Y	Y						5.7668
SJHGG003	Germline SNV	PMS2	Q643*		P	Y	Y	Y						5.5719
SJHGG003	Somatic CNA	17p	Deletion, Arm-level		P	Y			Y			Y	Y
SJHGG003	Somatic INDEL	TP53	P47_F54fs		P	Y	Y	Y						3.896
SJHGG003	Somatic SV	DIP2C-PDGFRA	Fusion	PCGP	P	Y			Complex		Y	Y	Suggestive	84.923	481.604
SJHYPER006	Somatic CNA	Hyperdiploid	Duplication, Whole Chromosome	Cyto, PCGP	P	Y						Y	Y
SJHYPER006	Somatic SNV	KRAS	G12V		P	Y	Y	Y						6.6798
SJHYPER011	Somatic CNA	CBL	Deletion or Disruption		P	Y			Y			Y	N
SJHYPER011	Somatic CNA	Hyperdiploid	Duplication, Whole Chromosome	Cyto, PCGP	P	Y						Y	Y
SJHYPO117	Somatic CNA	Hypodiploid	Deletion, Whole Chromosome	Cyto	P	Y						Y	Yes but recentering necessary
SJHYPO117	Somatic INDEL	CREBBP	T1260_E20splice		P	Y	Rescue	Y						11.6811
SJHYPO117	Somatic SNV	CREBBP	Q1500P		P	Y	Y	Y						11.6811
SJHYPO120	Germline SNV	TP53	R280S		P	Y	Y	Y						14.3796
SJHYPO120	Somatic CNA	Hypodiploid	Deletion, Whole Chromosome	Cyto, PCGP	P	Y						Y	Y
SJHYPO120	Somatic INDEL	MLL3	A1702fs		U	Y	Y	Rescue						13.3772
SJHYPO120	Somatic SV / CNA	NF1	Duplication or Disruption		P	Y			Y			Y	N	3.5384
SJHYPO124	Somatic CNA	Hypodiploid	Deletion, Whole Chromosome	Cyto	P	Y						Y	Yes but recentering necessary
SJHYPO124	Somatic SNV	NF1	E470*		P	Y	Y	Y						8.1586
SJIFS030022	Somatic SV	ETV6-NTRK3	Fusion	MolPath	P	Y			Y		Y	Y	Suggestive	21.5024	6.114
SJLGG020	Somatic SV	KIAA1549-BRAF	Fusion	MolPath, PCGP	P	Y			Y			Y	Suggestive	4.3061	10.0145
SJLGG022	Germline SNV	NF1	R2214_E43splice		P	Y	Y	Y						8.5373
SJLGG022	Somatic INDEL	NF1	T2263_Y2264fs	PCGP	P	Y	Y	Rescue						8.5373
SJLGG026	Somatic SV	FXR1-BRAF	Missed Fusion	PCGP	P	N								7.3725	6.8335
SJLGG035	Somatic SV / CNA	MYB	Amplification	PCGP	P	Y			Y			Y	N	15.2034
SJLGG036	Somatic SNV	BRAF	V600E	MolPath	P	Y	Y	Y						10.934
SJLGG038	Somatic SV	ETV6-NTRK3	Fusion	PCGP	P	Y			Y		Y			14.2911	14.2429
SJLGG038	Somatic SV / CNA	CDKN2A	Deletion or Disruption	PCGP	P	Y			Y			Y	N missed homozygous deletion	0.2598
SJLGG039	Somatic SV	FYCO1-RAF1	Fusion		P	Y			Rescue		Y			8.8449	14.9859
SJMB002	Germline SNV	APC	Y935*	PCGP	P	Y	Y	Y						19.2852
SJMB002	Somatic CNA	chr6	Deletion, Whole Chromosome		P	Y						Y	Y
SJMB002	Somatic SNV	PIK3CA	Q546K	PCGP	P	Y	Y	Y						7.2908
SJMB002	Somatic SNV	SMARCA4	R966W	PCGP	P	Y	Y	Y						16.9282
SJMB009	Somatic CNA	17p	Deletion, Arm-level		P	Y						Y	Y
SJMB009	Somatic CNA	17q	Duplication, Arm-level		P	Y						Y	Y
SJMB009	Somatic SNV	KDM6A	G1145D	PCGP	LP	Y	Y	Y						14.8834
SJMB009	Somatic SNV	ZMYM3	R647*	PCGP	P	Y	Y	Y						4.6218
SJMB028	Somatic CNA	chr6	Deletion, Whole Chromosome		P	Y						Y	Y
SJMB028	Somatic INDEL	ARID1A	W1073fs		P	Y	Y	Y						16.4174
SJMB028	Somatic SNV	CREBBP	R483*	PCGP	P	Y	Y	Y						9.4445
SJMB028	Somatic SNV	CTNNB1	S33Y	PCGP	P	Y	Y	Y						70.1995
SJMB028	Somatic SNV	TP53	R175H		P	Y	Y	Y						13.5376
SJMB028	Somatic SNV	DDX3X	T532M		P	Y	Y	Y						87.0535
SJMB028	Somatic SNV	DDX3X	G325E	PCGP	P	Y	Y	Y						87.0535
SJMB030020	Somatic SV / CNA	CCND2	Amplification		P	Y			Y			Y	Y	2516.35
SJMB030020	Somatic CNA	17p	Deletion, Arm-level		P	Y			Y			Y	Y
SJMB030020	Somatic SV / CNA	GLI2	Amplification		LP	Y			Y			Y	Y	23.5722
SJMB030020	Somatic SV / CNA	MYCN	Amplification		P	Y			Y			Y	Y	659.781
SJMB030020	Germline CNA	TP53	Deletion, Intragenic		P	Y						Y	N
SJMB067	Somatic CNA	17p	Deletion, Arm-level		P	Y			Y			Y	Y
SJMB067	Somatic SNV	TP53	R248Q	PCGP	P	Y	Y	Y						12.34
SJMB067	Somatic SV / CNA	PTEN	Deletion or Disruption		P	Y			Y			Y	N missed homozygous deletion	5.2475
SJMEL001004	Somatic SNV	BRAF	V600E	MolPath	P	Y	Y	Y						17.1196
SJMEL001004	Somatic SV / CNA	CDKN2A	Deletion or Disruption		P	Y			Y			Y	N missed homozygous deletion	0.5271
SJMEL001004	Somatic SV / CNA	PTEN	Deletion or Disruption		P	Y			Y			Y	N missed homozygous deletion	14.5369
SJMLL001	Somatic INDEL	ETV6	S131fs		P	Y	Y	Y						19.5685
SJMLL001	Somatic SNV	FLT3	D600H	MolPath, PCGP	LP	Y	Y	Y						265.072
SJMLL001	Somatic SNV	FLT3	D835Y		P	Y	Y							265.072
SJMLL001	Somatic SNV	PTPN11	E76Q	MolPath, PCGP	P	Y	Y	Y						26.6503
SJMLL001	Somatic SV	KMT2A-MLLT3	Fusion	MolPath, PCGP	P	Y			Y		Y	Y	N	6.8299	2.1806
SJMLL001	Somatic SV / CNA	ETV6	Deletion or Disruption		P	Y			Y		Y			19.5685
SJMLL002	Somatic INDEL/SV	NOTCH1	ITD		LP	Y			Y		Y			124.243
SJMLL002	Somatic SV	KMT2A-MLLT1	Fusion	MolPath	P	Y			Complex		Y	Y	N	16.238	24.4869
SJMLL004	Somatic SNV	NRAS	G12D	MolPath, PCGP	P	Y	Y	Y						35.8503
SJMLL004	Somatic SV	KMT2A-AFF1	Fusion	MolPath, PCGP	P	Y			Rescue		Y			12.3121	24.1417
SJMLL014	Somatic SNV	NRAS	G12D		P	Y	Y	Y						11.8692
SJMLL014	Somatic SV	KMT2A-MLLT3	Fusion	MolPath	P	Y			Y		Y	Y	N	10.7649	3.2346
SJMLL019	Somatic SNV	FLT3	N676K		P	Y	Y	Y						112.19
SJMLL019	Somatic SV	KMT2A-MLLT3	Fusion	MolPath	P	Y			Y			Y	N	7.9341	2.6415
SJMLL030007	Somatic INDEL	SMC3	R675>RAR		LP	Y	Y	Y						37.9519
SJMLL030007	Somatic INDEL	NPM1	W288fs		P	Y	Y	Y						286.514
SJMLL030007	Somatic INDEL/SV	FLT3	ITD	MolPath	P	Y				Y	Y			144.593
SJMPNST030013	Germline SNV	TP53	N235S		P	Y	Y	Y						6.1649
SJMPNST030013	Somatic SV	PATZ1-EWSR1	Fusion		P	Y			Y		Y			13.464	16.0817
SJMPNST030013	Somatic SV / CNA	CDKN2A	Deletion or Disruption		P	Y			Complex			Y	N	1.5076
SJNBL030002	Somatic CNA	Hyperdiploid	Duplication, Whole Chromosome		P	Y						Y	Y
SJNBL030003	Somatic CNA	11q	Deletion, Arm-level		P	Y			Y			Y	Y
SJNBL030003	Somatic CNA	17q	Duplication, Arm-level		P	Y						Y	Y
SJNBL030014	Somatic CNA	11q	Deletion, Arm-level		P	Y			Y			Y	Y
SJNBL030014	Somatic CNA	17q	Duplication, Arm-level		P	Y						Y	Y
SJNBL030014	Somatic SNV	ATRX	Y817*		P	Y	Y	Y						23.3759
SJNBL030014	Somatic SV	DNMT3A	Deletion or Disruption		U	Y			Y			Y	N	11.2362
SJNBL030014	Somatic SV / CNA	CDKN2A	Deletion or Disruption		P	Y			Y			Y	N	1.0144
SJNBL101	Somatic CNA	17q	Duplication, Arm-level		P	Y						Y	Y
SJNBL101	Somatic CNA	1p	Deletion, Arm-level		P	Y						Y	Y
SJNBL101	Somatic SNV	NF1	E479*		P	Y	Y	Y						3.8739
SJNBL101	Somatic SV / CNA	17q incl. NF1	Deletion or Disruption		P	Y			Y			Y	Y
SJNBL101	Somatic SV / CNA	MYCN	Amplification	Cyto; FISH	P	Y			Y			Y	Y	184.71
SJNBL105	Somatic CNA	17q	Duplication, Arm-level		P	Y						Y	Y
SJNBL105	Somatic CNA	1p	Deletion, Arm-level		P	Y						Y	Y
SJNBL105	Somatic INDEL	NF1	P678fs		P	Y	Y	Y						6.1498
SJNBL105	Somatic SV / CNA	17q incl. NF1	Deletion or Disruption		P	Y			Y			Y	Y
SJNBL105	Somatic SV / CNA	MYCN	Amplification	Cyto; FISH	P	Y			Y			Y	Y	253.183
SJNBL107	Somatic CNA	Hyperdiploid	Duplication, Whole Chromosome		P	Y						Y	Y
SJNBL110	Somatic CNA	Hyperdiploid	Duplication, Whole Chromosome		P	Y						Y	Yes but recentering necessary
SJNBL117	Somatic CNA	17q	Duplication, Arm-level		P	Y						Y	Y
SJNBL117	Somatic CNA	1p	Deletion, Arm-level		P	Y						Y	Y
SJNBL117	Somatic SNV	ALK	F1174L		P	Y	Rescue	Y						62.7555
SJNBL117	Somatic SNV	PTPN11	G503A		P	Y	Y	Y						35.5403
SJNBL117	Somatic SV / CNA	MYCN	Amplification	Cyto; FISH	P	Y			Y			Y	Y	205.293
SJOS001	Somatic CNA	All Chromosomes	Highly Rearranged Complex Genome		P	Y			Y		Y	Y	Y
SJOS001	Somatic SNV	ATRX	Y266*		P	Y	Y	Y						16.8882
SJOS001	Somatic SV / CNA	MYC	Amplification		P	Y			Complex			Y	Y	15.8077
SJOS001	Somatic SV / CNA	PTEN	Deletion or Disruption		P	Y			Y			Y	N	20.7961
SJOS001	Somatic SV / CNA	RB1	Deletion or Disruption		P	Y			Y			Y	N	15.1426
SJOS001	Somatic SV / CNA	TP53	Deletion or Disruption	PCGP	P	Y			Y		Y	Y	N	1.7236
SJOS013	Somatic CNA	All Chromosomes	Highly Rearranged Complex Genome		P	Y			Y		Y	Y	Y
SJOS013	Somatic SV / CNA	CCNE1	Amplification		P	Y			Complex			Y	Y	8.7995
SJOS013	Somatic SV / CNA	TP53	Deletion or Disruption	PCGP	P	Y			Y					2.0739
SJPHALL003	Somatic SV	BCR-ABL1	Fusion	MolPath, PCGP	P	Y			Y		Y			15.481	18.5914
SJPHALL003	Somatic SV / CNA	BCOR	Deletion or Disruption		P	Y			Y			Y	N	5.76
SJPHALL003	Somatic SV / CNA	BTG1	Deletion or Disruption		LP	Y			Y			Y	N	13.3345
SJPHALL003	Somatic SV / CNA	CDKN2A	Deletion or Disruption		P	Y			Y			Y	Y	0.0071
SJPHALL003	Somatic SV / CNA	IKZF1	Deletion or Disruption		P	Y			Y			Y	Y	57.0409
SJPHALL003	Somatic SV / CNA	PAX5	Deletion or Disruption		P	Y			Y			Y	N	32.6002
SJPHALL005	Somatic SV	BCR-ABL1	Fusion	MolPath, PCGP	P	Y			Y		Y	Y	Suggestive	9.8334	17.6322
SJPHALL005	Somatic SV / CNA	EBF1	Deletion or Disruption		P	Y			Y			Y	N	36.9494
SJPHCML030001	Somatic SV	BCR-ABL1	Fusion	MolPath	P	Y			Y		Y			9.3461	10.8196
SJPML030005	Somatic INDEL/SV	FLT3	ITD	MolPath	P	Y				Y	Y			168.014
SJPML030005	Somatic SV	PML-RARA	Fusion	Cyto	P	Y			Y		Y			2.5542	3.1454
SJRB002	Germline SNV	RB1	R445*		P	Y	Y	Rescue						17.8985
SJRB002	Somatic CNA	6p	Duplication, Arm-level		P	Y						Y	Y
SJRB002	Somatic LOH	13q	LOH		P	Y						Y	Y
SJRB031	Somatic CNA	6p	Duplication, Arm-level		P	Y						Y	Y
SJRB031	Somatic SV / CNA	RB1	Deletion or Disruption	PCGP	P	Y			Y		Y	Y	Y	7.3644
SJRB031	Somatic SV / CNA	RB1	Deletion or Disruption	PCGP	P	Y			Y			Y	Y	7.3644
SJRB051	Somatic CNA	6p	Duplication, Arm-level		P	Y						Y	Y
SJRB051	Somatic INDEL	ARID1A	D1834_M1838fs		P	Y	Rescue	Y						22.8745
SJRB051	Somatic SV / CNA	MYCN	Missed Amplification	PCGP	P	N						N	N	72.5722
SJRB051	Somatic SV / CNA	RB1	Deletion or Disruption	PCGP	P	Y			Y		Y	Y	N	4.4697
SJRB051	Somatic SV / CNA	RB1	Deletion or Disruption	PCGP	P	Y			Y			Y	N	4.4697
SJRHB007	Somatic SV	PAX3-FOXO1	Fusion	MolPath, PCGP	P	Y			Y		Y			6.5448	20.7058
SJRHB010	Germline INDEL	BRCA2	Q1063_S1064fs		P	Y	Y	Y						4.2539
SJRHB010	Somatic SV	PAX7-FOXO1	Fusion	MolPath, PCGP	P	Y			Y		Y	Y	Suggestive	9.0166	41.015
SJRHB010	Somatic SV / CNA	BCOR	Deletion or Disruption		P	Y			Y					10.6436
SJRHB013	Somatic SNV	NRAS	Q61K		P	Y	Y	Rescue						21.1713
SJSS030012	Somatic SV	SSX1-SS18	Fusion	MolPath	P	Y			Y		Y			29.4881	34.5278
SJSS030017	Somatic SV	SSX1-SS18	Fusion	MolPath	P	Y			Y		Y			16.4249	24.8515
SJTALL030	Somatic INDEL	NOTCH1	EinsR1598		P	Y	Y	Y						89.2736
SJTALL030	Somatic INDEL	ZFP36L2	F180fs		P	Y	Rescue	Y						24.0522
SJTALL030	Somatic SV	TCR-NKX2-1	Position Effect		P	Y			Y		Y	Y	N		51.0725
SJTALL030	Somatic SV / CNA	CDKN2A	Deletion or Disruption		P	Y			Y			Y	N	0.084
SJTALL030	Somatic SV / CNA	LEF1	Deletion or Disruption		P	Y			Y			Y	N	215.105
SJTALL077	Somatic INDEL	NOTCH1	H1591>HQH		P	Y	Y	Y						33.1794
SJTALL077	Somatic SNV	FBXW7	R479Q		P	Y	Y	Y						10.254
SJTALL077	Somatic SV	LCP2-ABL2	Fusion		P	Y			Y		Y			23.2774	11.182
SJTALL077	Somatic SV	STIL-TAL1	Fusion		P	Y			Y		Rescue	Y	N	4.1419	6.974
SJTALL077	Somatic SV	TCR-LMO2	Position Effect		P	Y			Y						18.1245
SJTALL077	Somatic SV / CNA	CDKN2A	Deletion or Disruption		P	Y			Y			Y	N	4.2146

## Sheet: 7B.PATHOLOGIC_SNVINDEL_DETAILS
Case	Type	Gene/Locus	Abnormal Finding	WGS Tumor Autocalled Mutation Reads	WGS Total Tumor Coverage	WGS Tumor MAF	WGS Germline Autocalled Mutation Reads	WGS Total Germline Coverage	WGS Germline MAF	WES Tumor Autocalled Mutation Reads	WES Total Tumor Coverage	WES Tumor MAF	WES Germline Autocalled Mutation Reads	WES Total Germline Coverage	WES Germline MAF	RNA Tumor Autocalled Mutation Reads	RNA Total Tumor Coverage	RNA MAF	Notes	RNA-Seq Notes
SJAML001417	Somatic INDEL	GATA2	R337fs	24	63	0.380952	0	29	0	133	397	0.335013	0	273	0	83	256	0.324219		Cross validated in RNA
SJAML001417	Somatic INDEL	SETD2	S1572fs	23	70	0.328571	0	35	0	48	160	0.3	0	118	0	18	56	0.321429		Cross validated in RNA
SJAML001417	Somatic INDEL	WT1	R380fs	10	45	0.222222	0	39	0	50	159	0.314465	0	109	0	0	54	0		Manual rescue of RNA reads possible
SJAML030004	Somatic SNV	NRAS	G12D	3	21	0.142857	0	32	0	30	116	0.258621	0	88	0	38	89	0.426966
SJAML030006	Somatic SNV	BCOR	W1629*	15	32	0.46875	0	33	0	47	110	0.427273	0	136	0	34	35	0.971429
SJAML030006	Somatic INDEL	WT1	V379fs	12	42	0.285714	0	28	0	42	148	0.283784	0	141	0	0	36	0		Manual rescue of RNA reads possible
SJAML030023	Somatic INDEL	NPM1	W288fs	16	51	0.313725	0	41	0	38	102	0.372549	0	69	0	92	748	0.122995		Cross validated in RNA
SJAML030023	Germline SNV	IDH1	R132H	23	49	0.469388	6	41	0.146341	5	22	0.227273	4	24	0.166667	70	123	0.569106
SJAML030023	Germline SNV	BCOR	G1168R	15	15	1	10	10	1	8	8	1	20	20	1	37	37	1
SJAML030023	Somatic SNV	KIT	D812V	12	36	0.333333	0	34	0	26	80	0.325	0	60	0	92	234	0.393162
SJAML030024	Somatic INDEL	RAD21	Q474fs	22	64	0.34375	0	30	0	76	224	0.339286	0	157	0	23	204	0.112745		Cross validated in RNA
SJAML030024	Somatic SNV	CEBPA	E59*	18	21	0.857143	0	13	0	1	1	1	0	0	-	53	54	0.981481
SJAML030024	Somatic SNV	IDH1	R132C	20	34	0.588235	0	22	0	11	19	0.578947	0	28	0	117	172	0.680233
SJAML030024	Somatic SNV	IDH1	R119W	10	38	0.263158	0	17	0	7	22	0.318182	0	40	0	39	184	0.211957
SJAML030025	Somatic SNV	U2AF1	S34F, R35Q -> SR>FQ	12	35	0.342857	0	32	0	51	111	0.459459	0	107	0	96	165	0.581818
SJAML030025	Somatic INDEL	BCOR	Y204fs	0	10	0	0	9	0	6	86	0.0697674	0	46	0	0	31	0		Manual rescue of RNA reads possible
SJBALL021900	Somatic SNV	ZFP36L2	K142N	1	39	0.025641	0	36	0	10	176	0.0568182	0	85	0	10	117	0.0854701
SJBALL021900	Somatic SNV	NRAS	G12D	19	45	0.422222	0	26	0	53	110	0.481818	0	120	0	45	98	0.459184
SJBALL021900	Somatic SNV	SETD2	S1437*	17	32	0.53125	0	23	0	36	80	0.45	0	65	0	21	88	0.238636
SJBALL021900	Somatic SNV	STAG2	R216*	17	45	0.377778	1	36	0.0277778	32	79	0.405063	0	82	0	0	313	0
SJBALL021900	Somatic INDEL	SETD2	L1748_E1756fs	18	57	0.315789	0	47	0	16	52	0.307692	0	77	0	0	40	0		Manual rescue of RNA reads possible
SJBALL021900	Somatic INDEL	SH2B3	R216fs	10	24	0.416667	0	29	0	0	0	-	0	0	-	0	0	-		No RNA support
SJBALL101	Somatic SNV	NF1	R1241*	4	25	0.16	0	33	0	15	90	0.166667	0	116	0	7	39	0.179487
SJBALL101	Somatic SNV	IL7R	S185C	12	37	0.324324	0	30	0	14	36	0.388889	0	47	0	139	396	0.35101
SJBALL101	Somatic INDEL	ARID1A	P848fs	6	30	0.2	0	32	0	27	98	0.27551	0	89	0	0	31	0		Manual rescue of RNA reads possible
SJBALL237	Somatic SNV	KRAS	I24N	2	37	0.0540541	0	31	0	7	73	0.0958904	0	77	0	12	102	0.117647
SJBALL237	Somatic SNV	KRAS	A146V	10	37	0.27027	0	31	0	16	49	0.326531	1	58	0.0172414	45	157	0.286624
SJCBF041	Somatic SNV	NRAS	Q61K	3	37	0.0810811	0	41	0	6	64	0.09375	0	61	0	21	226	0.0929204
SJCBF041	Somatic INDEL	KIT	Y418_R420>W	0	42	0	0	46	0	13	89	0.146067	0	71	0	3	238	0.012605		RNA fuzzy match to T417fs, T417_R420fs, Y418fs, L421fs
SJCBF100	Somatic INDEL	ASXL2	S524fs	18	57	0.315789	0	42	0	32	115	0.278261	0	103	0	3	29	0.103448		Cross validated in RNA
SJCBF100	Somatic SNV	SMC3	S1116L	5	37	0.135135	0	43	0	21	121	0.173554	0	121	0	37	134	0.276119
SJCBF100	Somatic SNV	KIT	D812V	5	45	0.111111	0	31	0	10	54	0.185185	0	54	0	58	187	0.31016
SJCBF100	Somatic INDEL	ZBTB7A	M324fs	4	23	0.173913	0	23	0	14	60	0.233333	1	66	0.0151515	0	4	0		No RNA support
SJCBF100	Somatic INDEL	WT1	G216fs	6	38	0.157895	0	36	0	12	81	0.148148	1	54	0.0185185	0	6	0		No RNA support
SJDOWN013	Somatic INDEL	ETV6	I48fs	0	23	0	0	17	0	7	68	0.102941	0	45	0	31	287	0.108014		Cross validated in RNA
SJDOWN013	Somatic SNV	ETV6	E88*	8	27	0.296296	0	19	0	34	80	0.425	1	64	0.015625	116	203	0.571429
SJDOWN013	Somatic SNV	JAK1	V658F	10	27	0.37037	0	18	0	36	95	0.378947	0	86	0	144	319	0.451411
SJDOWN013	Somatic SNV	SETD2	L1525R	17	34	0.5	0	21	0	45	83	0.542169	1	97	0.0103093	62	128	0.484375
SJDOWN013	Somatic INDEL	CREBBP	F1440fs	0	28	0	0	28	0	5	173	0.0289017	0	150	0	0	16	0		No RNA support
SJE2A001	Somatic SNV	TET2	A1381T	12	23	0.521739	0	26	0	18	35	0.514286	0	26	0	3	4	0.75
SJE2A007	Somatic SNV	SMC3	D882_E24splice	1	46	0.0217391	0	38	0	3	20	0.15	0	25	0	0	2	0
SJETV092	Somatic SNV	KRAS	T58I	21	47	0.446809	0	40	0	43	97	0.443299	0	93	0	112	247	0.453441
SJETV093	Somatic SNV	NRAS	G12D	3	25	0.12	0	33	0	6	61	0.0983607	0	87	0	13	64	0.203125
SJETV093	Somatic SNV	KDM6A	G137V	15	28	0.535714	0	22	0	11	21	0.52381	0	20	0	25	76	0.328947
SJEWS001303	Somatic INDEL	STAG2	Y331fs	19	40	0.475	0	19	0	45	93	0.483871	0	35	0	3	90	0.0333333		Cross validated in RNA
SJGIST030018	Germline SNV	SDHA	R31*	32	34	0.941176	18	32	0.5625	201	221	0.909502	219	445	0.492135	6	8	0.75
SJHGG001	Somatic SNV	ASXL1	R693*	17	31	0.548387	1	23	0.0434783	58	120	0.483333	12	122	0.0983607	0	0	-
SJHGG001	Somatic SNV	H3F3A	K28M	15	32	0.46875	0	27	0	28	73	0.383562	1	36	0.0277778	0	0	-
SJHGG001	Somatic SNV	TP53	R273C	23	27	0.851852	1	27	0.037037	69	90	0.766667	6	138	0.0434783	0	0	-
SJHGG003	Germline SNV	PMS2	Q643*	16	38	0.421053	31	46	0.673913	30	53	0.566038	37	65	0.569231	0	0	-
SJHGG003	Somatic INDEL	TP53	P47_F54fs	12	27	0.444444	0	23	0	121	263	0.460076	0	184	0	0	4	0		Manual rescue of RNA reads possible, single read
SJHYPER006	Somatic SNV	KRAS	G12V	18	41	0.439024	0	40	0	39	102	0.382353	0	103	0	12	31	0.387097
SJHYPO117	Somatic SNV	CREBBP	Q1500P	30	35	0.857143	1	44	0.0227273	55	64	0.859375	0	126	0	121	130	0.930769
SJHYPO117	Somatic INDEL	CREBBP	T1260_E20splice	0	45	0	0	38	0	7	78	0.0897436	0	119	0	0	47	0		No RNA support
SJHYPO120	Somatic INDEL	MLL3	A1702fs	5	44	0.113636	0	33	0	0	17	0	0	25	0	0	16	0		Manual rescue of RNA reads possible, single read
SJHYPO120	Germline SNV	TP53	R280S	16	16	1	9	30	0.3	47	53	0.886792	29	75	0.386667	71	73	0.972603
SJHYPO124	Somatic SNV	NF1	E470*	33	39	0.846154	0	55	0	57	61	0.934426	0	61	0	61	62	0.983871
SJLGG022	Somatic INDEL	NF1	T2263_Y2264fs	14	59	0.237288	0	35	0	0	30	0	0	24	0	10	25	0.4		Cross validated in RNA
SJLGG022	Germline SNV	NF1	R2214_E43splice	32	51	0.627451	22	57	0.385965	29	49	0.591837	17	37	0.459459	0	0	-
SJLGG036	Somatic SNV	BRAF	V600E	3	62	0.0483871	0	54	0	7	74	0.0945946	0	61	0	1	21	0.047619	Found by hotspot check
SJMB002	Germline SNV	APC	Y935*	24	49	0.489796	50	52	0.961538	93	212	0.438679	107	108	0.990741	64	64	1
SJMB002	Somatic SNV	PIK3CA	Q546K	19	30	0.633333	0	38	0	57	84	0.678571	0	171	0	25	32	0.78125
SJMB002	Somatic SNV	SMARCA4	R966W	9	40	0.225	0	39	0	11	98	0.112245	0	197	0	13	93	0.139785
SJMB009	Somatic SNV	KDM6A	G1145D	25	27	0.925926	0	16	0	15	16	0.9375	0	17	0	74	84	0.880952
SJMB009	Somatic SNV	ZMYM3	R647*	14	15	0.933333	0	9	0	73	76	0.960526	0	32	0	5	6	0.833333
SJMB028	Somatic SNV	CREBBP	R483*	13	31	0.419355	0	29	0	49	112	0.4375	0	135	0	21	94	0.223404
SJMB028	Somatic SNV	CTNNB1	S33Y	15	37	0.405405	0	36	0	34	74	0.459459	0	83	0	327	650	0.503077
SJMB028	Somatic SNV	TP53	R175H	5	22	0.227273	0	26	0	28	108	0.259259	0	133	0	14	50	0.28
SJMB028	Somatic SNV	DDX3X	T532M	9	13	0.692308	0	21	0	6	11	0.545455	0	10	0	434	491	0.88391
SJMB028	Somatic SNV	DDX3X	G325E	5	16	0.3125	0	25	0	13	48	0.270833	0	40	0	62	655	0.0946565
SJMB028	Somatic INDEL	ARID1A	W1073fs	9	48	0.1875	0	41	0	12	40	0.3	0	25	0	27	140	0.192857		RNA fuzzy match to K1071fs
SJMB067	Somatic SNV	TP53	R248Q	11	17	0.647059	0	20	0	44	52	0.846154	0	49	0	67	68	0.985294
SJMEL001004	Somatic SNV	BRAF	V600E	38	68	0.558824	0	48	0	130	203	0.640394	0	78	0	29	39	0.74359
SJMLL001	Somatic INDEL	ETV6	S131fs	23	78	0.294872	0	58	0	35	79	0.443038	0	56	0	14	334	0.0419162		Cross validated in RNA
SJMLL001	Somatic SNV	FLT3	D600H	23	52	0.442308	0	63	0	31	73	0.424658	0	52	0	1588	3405	0.466373
SJMLL001	Somatic SNV	FLT3	D835Y	5	46	0.108696	0	74	0	0	3	0	0	1	0	260	3408	0.0762911
SJMLL001	Somatic SNV	PTPN11	E76Q	25	70	0.357143	0	70	0	14	47	0.297872	0	37	0	196	494	0.396761
SJMLL004	Somatic SNV	NRAS	G12D	18	57	0.315789	0	64	0	33	106	0.311321	0	55	0	77	178	0.432584
SJMLL014	Somatic SNV	NRAS	G12D	17	48	0.354167	0	63	0	37	163	0.226994	0	71	0	22	59	0.372881
SJMLL019	Somatic SNV	FLT3	N676K	18	57	0.315789	0	42	0	16	25	0.64	0	3	0	137	448	0.305804
SJMLL030007	Somatic INDEL	SMC3	R675>RAR	12	47	0.255319	0	34	0	42	167	0.251497	0	179	0	35	135	0.259259		Cross validated in RNA
SJMLL030007	Somatic INDEL	NPM1	W288fs	26	67	0.38806	0	45	0	11	54	0.203704	0	64	0	91	749	0.121495		Cross validated in RNA
SJMPNST030013	Germline SNV	TP53	N235S	13	18	0.722222	17	34	0.5	23	41	0.560976	56	129	0.434109	25	35	0.714286
SJNBL030014	Somatic SNV	ATRX	Y817*	8	35	0.228571	0	45	0	22	72	0.305556	0	62	0	57	105	0.542857
SJNBL101	Somatic SNV	NF1	E479*	32	36	0.888889	0	37	0	67	88	0.761364	0	145	0	21	32	0.65625
SJNBL105	Somatic INDEL	NF1	P678fs	4	25	0.16	0	29	0	12	46	0.26087	0	46	0	0	61	0		Manual rescue of RNA reads possible
SJNBL117	Somatic SNV	ALK	F1174L	2	21	0.0952381	0	38	0	24	251	0.0956175	0	117	0	9	198	0.0454545
SJNBL117	Somatic SNV	PTPN11	G503A	5	28	0.178571	0	36	0	13	211	0.0616114	0	131	0	35	130	0.269231
SJOS001	Somatic SNV	ATRX	Y266*	12	15	0.8	0	16	0	12	19	0.631579	0	20	0	0	0	-
SJRB002	Germline SNV	RB1	R445*	37	46	0.804348	3	34	0.0882353	56	63	0.888889	7	107	0.0654206	119	130	0.915385
SJRB051	Somatic INDEL	ARID1A	D1834_M1838fs	0	28	0	0	22	0	4	241	0.0165975	0	181	0	0	50	0		No RNA support
SJRHB010	Germline INDEL	BRCA2	Q1063_S1064fs	21	59	0.355932	25	46	0.543478	25	63	0.396825	26	47	0.553191	9	24	0.375		RNA fuzzy match to P1062_Q1063fs
SJRHB013	Somatic SNV	NRAS	Q61K	5	34	0.147059	0	36	0	5	62	0.0806452	0	85	0	46	94	0.489362
SJTALL030	Somatic INDEL	ZFP36L2	F180fs	0	36	0	0	34	0	4	343	0.0116618	0	142	0	5	138	0.0362319		RNA fuzzy match to F180>L*
SJTALL030	Somatic INDEL	NOTCH1	EinsR1598	17	52	0.326923	0	41	0	32	102	0.313725	0	29	0	72	254	0.283465		RNA fuzzy match V1599>GV and R1598>RG
SJTALL077	Somatic INDEL	NOTCH1	H1591>HQH	14	58	0.241379	0	42	0	13	60	0.216667	0	39	0	10	55	0.181818		RNA fuzzy match to F1592>LAA
SJTALL077	Somatic SNV	FBXW7	R479Q	22	51	0.431373	0	39	0	6	20	0.3	0	25	0	17	55	0.309091

## Sheet: 7C.WES_MISSED_DETAILS
Case	Type	Gene/Locus	Abnormal Finding	Classification	WES Status	WES Status With Additional Reads	Reason for Miss
SJAML030024	Somatic SNV	CEBPA	E59*	P	Insufficient evidence	N/A	Low coverage across all WES samples.
SJBALL021900	Somatic INDEL	SH2B3	R216fs	P	No evidence	N/A	Low coverage across all WES samples.
SJE2A001	Somatic SNV	TET2	A1381T	LP	Insufficient evidence	Detected	Overall support was good, but there was only one supporting read in the forward orientation; it was therefore removed by our pipeline's single-orientation filter.
SJHGG001	Somatic SNV	ASXL1	R693*	LP	Insufficient evidence	Detected	This was filtered due to MAF > 0.1 in the germline sample, due to tumor-in-normal contamination. In the topped-off BAM, the MAF decreased slightly to fall just below the 0.1 cutoff, allowing it to be detected.
SJLGG022	Somatic INDEL	NF1	T2263_Y2264fs	P	Insufficient evidence	N/A	The indel was poorly captured as evidenced by low read support and a dip in coverage at the position of the indel.
SJMLL001	Somatic SNV	FLT3	D835Y	P	No evidence	No evidence	Low coverage across all WES samples.
SJRHB013	Somatic SNV	NRAS	Q61K	P	Insufficient evidence	Detected	Due to low MAF, there were only five supporting reads. Two of them had low quality, which caused the call to fail the quality filter. The additional reads provided another 5 supporting reads, reducing the proportion of low-quality reads and allowing the call to pass the filter.
