# Supplementary material for: Clinical cancer genomic profiling by three-platform sequencing of whole genome, whole exome and transcriptome
Source: Nat Commun. 2018 Sep 27;9:3962. doi: 10.1038/s41467-018-06485-7 (PMC6160438; doi:10.1038/s41467-018-06485-7)
Supplement: Supplementary file 12 — Supplementary Data 9 [file 41467_2018_6485_MOESM12_ESM.xlsx]

## Sheet: 9.SOMATIC_CANCER_GENES
Gene
ABCA4
ABCD1
ABI1
ABL1
ABL2
ACKR3
ACSL3
ACSL6
AFF1
AFF3
AFF4
AKAP9
AKT1
AKT2
ALDH2
ALK
AMER1
APC
ARHGAP26
ARHGEF12
ARID1A
ARID2
ARID5B
ARNT
ASPSCR1
ASXL1
ATIC
ATM
ATRX
AXIN2
BAP1
BARD1
BCL10
BCL11A
BCL11B
BCL2
BCL3
BCL6
BCL7A
BCL9
BCOR
BCR
BIRC3
BLM
BMP4
BMPR1A
BRAF
BRCA1
BRCA2
BRD3
BRD4
BRIP1
BTG1
BTK
BUB1B
C2ORF44
CAMTA1
CANT1
CARD11
CARS
CASC5
CASP10
CASP8
CBFA2T3
CBFB
CBL
CBLB
CBLC
CCDC6
CCNB1IP1
CCND1
CCND2
CCND3
CCNE1
CD274
CD74
CD79A
CD79B
CDC25A
CDC73
CDH1
CDH11
CDK12
CDK4
CDK6
CDKN1A
CDKN1C
CDKN2A
CDKN2C
CDX2
CEBPA
CHCHD7
CHEK2
CHIC2
CHN1
CIC
CIITA
CLP1
CLTC
CLTCL1
CNBP
CNTRL
COL1A1
COLCA2
COX6C
CREB1
CREB3L1
CREB3L2
CREBBP
CRLF2
CRTC1
CRTC3
CTNNB1
CYLD
DAXX
DDB2
DDIT3
DDX10
DDX5
DDX6
DEK
DICER1
DIP2B
DIS3L2
DKC1
DNM2
DNMT3A
DUSP10
DUX4
EBF1
ECT2L
EGFR
EIF3H
EIF4A2
ELANE
ELF4
ELK4
ELL
ELN
EML4
EP300
EPCAM
EPS15
ERBB2
ERCC1
ERCC2
ERCC3
ERCC4
ERCC5
ERG
ETV1
ETV4
ETV5
ETV6
EWSR1
EXT1
EXT2
EZH2
EZR
FAM175A
FAM46C
FANCA
FANCB
FANCC
FANCD2
FANCE
FANCF
ANCG
FANCI
FANCL
FANCM
FAP
FBXO11
FBXW7
FCGR2B
FCRL4
FEV
FGFR1
FGFR1OP
FGFR2
FGFR3
FH
FHIT
FIP1L1
FLCN
FLI1
FLNA
FLT3
FNBP1
FOXL2
FOXO1
FOXO3
FOXO4
FOXP1
FRG1
FRG2
FSTL3
FUBP1
FUS
G6PC3
GAR1
GAS7
GATA1
GATA2
GATA3
GMPS
GNA11
GNAQ
GNAS
GOLGA5
GOPC
GPC3
GPHN
GREM1
H3F3A
HAX1
HERPUD1
HEY1
HIP1
HIST1H4I
HLF
HMGA1
HMGA2
HMGN2P46
HNRNPA2B1
HOOK3
HOXA11
HOXA13
HOXA9
HOXB13
HOXC11
HOXC13
OXD11
HOXD13
HRAS
HSP90AA1
HSP90AB1
IDH1
IDH2
IGF2R
IGH
IGK
IGL
IKZF1
IL2
IL21R
IL6ST
IL7R
IRF4
ITK
JAK1
JAK2
JAK3
JAZF1
JUN
KAT6A
KAT6B
KDM5A
KDM5C
KDM6A
KDR
KDSR
KIAA1549
KIF5B
KIT
KLF6
KLK2
KMT2A
KMT2C
KMT2D
KRAS
KTN1
LAMA5
LASP1
LCK
LCP1
LHFP
LIFR
LMO1
LMO2
LPP
LRIG3
LYL1
MAF
MAFB
MALAT1
MALT1
MAML2
MAP2K1
MAP2K2
MAP2K4
MAX
MDM2
MDM4
MDS2
MECOM
MED12
MEN1
MET
MFN2
MITF
MKL1
MLF1
MLH1
MLLT1
MLLT10
MLLT11
MLLT3
MLLT4
MLLT6
MN1
MNX1
MPL
MRE11A
MSH2
MSH6
MSI2
MSN
MTCP1
MUC1
MUTYH
MYB
MYC
MYCL
MYCN
MYD88
MYNN
NACA
NBN
NCKIPSD
NCOA1
NCOA2
NCOA4
NDRG1
NF1
NF2
NFE2L2
NFIB
NFKB2
NHP2
NIN
NKX2-1
NONO
NOP10
NOTCH1
NOTCH2
NPAT
NPM1
NR4A3
NRAS
NSD1
NTRK1
NTRK3
NUMA1
NUP214
NUP98
NUTM1
NUTM2A
NUTM2B
OLIG2
OMD
OTX2
P2RY8
PALB2
PALLD
PATZ1
PAX3
PAX5
PAX7
PAX8
PBRM1
PBX1
PCM1
PCSK7
PDCD1LG2
PDE4DIP
PDGFB
PDGFRA
PDGFRB
PER1
PHF6
PHOX2B
PICALM
PIK3CA
PIK3R1
PIM1
PINK1
PLAG1
PMEL
PML
PMS1
PMS2
POLD1
POLD3
POLE
POT1
POU2AF1
POU5F1
PPARG
PPM1D
PPP2R1A
PRCC
PRDM1
PRDM16
PRF1
PRKAR1A
PRRX1
PSIP1
PTCH1
PTEN
PTPN11
RAB27A
RABEP1
RAD50
RAD51B
RAD51C
RAD51D
RAF1
RAG1
RAG2
RALGDS
RANBP17
RAP1GDS1
RARA
RB1
RBM15
RBM8A
RECQL4
REL
RET
RHBDF2
RHOH
RHPN2
RMI2
RNF213
ROS1
RPL11
RPL22
RPL35A
RPL5
RPN1
RPS17
RPS19
RPS24
RPS7
RTEL1
RUNX1
SBDS
SCG5
SCN9A
SDC4
SDHA
SDHAF2
SDHB
SDHC
SDHD
SEPT5
SEPT6
SEPT9
SET
SETD2
SF3B1
SFPQ
SH2B3
SH2D1A
SH3GL1
SHOC2
SHROOM2
SLC34A2
SLC45A3
SMAD4
SMAD7
SMARCA4
SMARCB1
SMC1A
SMO
SNX29
SOCS1
SOS1
SOX2
SPECC1
SPRED1
SRGAP3
SRSF2
SRSF3
SS18
SS18L1
SSX1
SSX2
SSX4
STK11
STX11
STXBP2
SUFU
SUZ12
SYK
TAF15
TAL1
TAL2
TCEA1
TCF12
TCF3
TCF7L1
TCF7L2
TCL1A
TCL6
TERT
TET1
TET2
TFE3
TFG
TFPT
TFRC
TGFBR1
TGFBR2
THRAP3
TINF2
TLX1
TLX3
TMEM127
TMPRSS2
TNFAIP3
TNFRSF14
TNFRSF17
TOP1
TP53
TPM3
TPM4
TPR
TRA
TRB
TRD
TRG
TRIM24
TRIM27
TRIM33
TRIP11
TSC1
TSC2
TSHR
TTL
TYK2
U2AF1
UNC13D
USP6
VHL
VTI1A
WAS
WHSC1
WIF1
WRAP53
WRN
WT1
WWTR1
XPA
XPC
XPO1
XRCC2
YWHAE
ZBTB16
ZMYM2
ZNF331
ZNF384
ZNF521
ZRSR2
